# Supplementary material for: 2-[2-(4-Meth­oxy­phen­yl)-4,5-diphenyl-1H-imidazol-1-yl]ethanol
Source: Acta Crystallogr Sect E Struct Rep Online. 2013 Mar 2;69(Pt 4):o474–5. doi: 10.1107/S1600536813004285 (PMC3629514; doi:10.1107/S1600536813004285)
Supplement: Supplementary file 1 [file e-69-0o474-sup1.cif]

##############################################################################
#                                                                            #
# This CIF contains the data in a paper accepted for publication in          #
# Acta Crystallographica Section E. It conforms to the requirements of       #
# Notes for Authors for Acta Crystallographica Section E, and has been       #
# peer reviewed under the auspices of the IUCr Commission on Journals.       #
#                                                                            #
# Full details of the Crystallographic Information File format               #
# are given in the paper "The Crystallographic Information File (CIF):       #
# a New Standard Archive File for Crystallography" by S. R. Hall, F. H.      #
# Allen and I. D. Brown [Acta Cryst. (1991), A47, 655-685].                  #
#                                                                            #
# The current version of the core CIF dictionary is obtainable from          #
# ftp://ftp.iucr.org/pub/cif_core.dic.                                       #
#                                                                            #
# Software is freely available for graphical display of the structure(s)     #
# in this CIF. For information consult the CIF software page                 #
# http://www.iucr.org/resources/cif/software.                                #
#                                                                            #
# This file may be used for bona fide research purposes within the           #
# scientific community so long as proper attribution is given to the journal # 
# article from which it was obtained.                                        #
#                                                                            #
##############################################################################
data_global
_audit_creation_method     'PLATON <TABLE ACC> option'
_journal_date_recd_electronic     2013-02-07
_journal_date_accepted     2013-02-13
_journal_name_full     'Acta Crystallographica, Section E'
_journal_year     2013
_journal_volume     69
_journal_issue      4
_journal_page_first     o474
_journal_page_last     o475
_journal_paper_category     QO
_journal_paper_doi     10.1107/S1600536813004285
_journal_coeditor_code     SU2561
loop_
    _publ_contact_author_name
    _publ_contact_author_address
    _publ_contact_author_email
    'Shaaban Kamel Mohamed'
;
Chemistry Department,
Faculty of Science,
Minia University,
61519 El-Minia,
Egypt
;
 shaabankamel@yahoo.com
    'Mehmet Akkurt'
;
Department of Physics,
Faculty of Sciences,
Erciyes University,
38039 Kayseri,
Turkey
;
 akkurt@erciyes.edu.tr
_publ_contact_author_fax     ?
_publ_contact_author_phone     ?
_publ_section_title
;
2-[2-(4-Methoxyphenyl)-4,5-diphenyl-1<i>H</i>-imidazol-1-yl]ethanol
;
loop_
    _publ_author_name
    _publ_author_address
    'Shaaban Kamel Mohamed'
;
Chemistry and Environmental Division,
Manchester Metropolitan University,
Manchester M1 5GD,
England
Chemistry Department,
Faculty of Science,
Minia University,
61519 El-Minia,
Egypt
;
    'Mehmet Akkurt'
;
Department of Physics,
Faculty of Sciences,
Erciyes University,
38039 Kayseri,
Turkey
;
    'Adel A. Marzouk'
;
Pharmaceutical Chemistry Department,
Faculty of Pharmacy,
Al Azhar University,
Egypt
;
    'Vagif. M. Abbasov'
;
Mamedaliev Institute of Petrochemical Processes,
National Academy of Sciences of Azerbaijan,
Baku,
Azerbaijan
;
    'Atash V. Gurbanov'
;Department of Organic Chemistry,
Baku State University,
Baku,
Azerbaijan
;
data_I
_chemical_name_systematic
;
2-[2-(4-Methoxyphenyl)-4,5-diphenyl-1<i>H</i>-imidazol-1-yl]ethanol
;
_chemical_name_common     ?
_chemical_formula_moiety     'C24 H22 N2 O2'
_chemical_formula_sum     'C24 H22 N2 O2'
_chemical_formula_structural     ?
_chemical_formula_iupac     'C24 H22 N2 O2'
_chemical_formula_weight     370.44
_chemical_melting_point     ?
_symmetry_cell_setting     monoclinic
_symmetry_space_group_name_H-M     'P 21/c'
_symmetry_space_group_name_Hall     '-P 2ybc'
loop_
    _symmetry_equiv_pos_site_id
    _symmetry_equiv_pos_as_xyz
    1 x,y,z
    2 -x,1/2+y,1/2-z
    3 -x,-y,-z
    4 x,1/2-y,1/2+z
_cell_length_a     14.3570(4)
_cell_length_b     13.2820(4)
_cell_length_c     10.7380(3)
_cell_angle_alpha     90
_cell_angle_beta     108.2120(10)
_cell_angle_gamma     90
_cell_volume     1945.05(10)
_cell_formula_units_Z     4
_cell_measurement_reflns_used     6445
_cell_measurement_theta_min     2.52
_cell_measurement_theta_max     28.05
_cell_measurement_temperature     296(2)
_cell_special_details
;
;
_exptl_crystal_description     prism
_exptl_crystal_colour     colourless
_exptl_crystal_size_max     0.30
_exptl_crystal_size_mid     0.30
_exptl_crystal_size_min     0.30
_exptl_crystal_size_rad     ?
_exptl_crystal_density_diffrn     1.265
_exptl_crystal_density_meas     ?
_exptl_crystal_density_method     'Not Measured'
_exptl_crystal_F_000     784
_exptl_absorpt_coefficient_mu     0.081
_exptl_absorpt_correction_type     multi-scan
_exptl_absorpt_process_details     '(SADABS; Sheldrick, 1996)'
_exptl_absorpt_correction_T_min     0.976
_exptl_absorpt_correction_T_max     0.976
_exptl_special_details
;
;
_diffrn_ambient_temperature     296(2)
_diffrn_radiation_type     MoK\a
_diffrn_radiation_wavelength     0.71073
_diffrn_radiation_source     'fine-focus sealed tube'
_diffrn_radiation_monochromator     graphite
_diffrn_measurement_device_type     'Bruker APEXII CCD'
_diffrn_measurement_method     '\f and \w scans'
_diffrn_detector_area_resol_mean     ?
_diffrn_reflns_number     18622
_diffrn_reflns_av_R_equivalents     0.0224
_diffrn_reflns_av_sigmaI/netI     0.0166
_diffrn_reflns_theta_min     1.49
_diffrn_reflns_theta_max     26.00
_diffrn_reflns_theta_full     26.00
_diffrn_measured_fraction_theta_max     1.000
_diffrn_measured_fraction_theta_full     1.000
_diffrn_reflns_limit_h_min     -17
_diffrn_reflns_limit_h_max     17
_diffrn_reflns_limit_k_min     -16
_diffrn_reflns_limit_k_max     16
_diffrn_reflns_limit_l_min     -13
_diffrn_reflns_limit_l_max     13
_diffrn_reflns_reduction_process
;
;
_refine_special_details
;
Refinement on <i>F</i>^2^ for ALL reflections except those flagged by the user
for potential systematic errors. Weighted <i>R</i>-factors <i>wR</i> and all
goodnesses of fit <i>S</i> are based on <i>F</i>^2^, conventional
<i>R</i>-factors <i>R</i> are based on <i>F</i>, with <i>F</i> set to zero for
negative <i>F</i>^2^. The observed criterion of <i>F</i>^2^ > \s(<i>F</i>^2^)
is used only for calculating -<i>R</i>-factor-obs <i>etc</i>. and is not
relevant to the choice of reflections for refinement. <i>R</i>-factors based
on <i>F</i>^2^ are statistically about twice as large as those based on
<i>F</i>, and <i>R</i>-factors based on ALL data will be even larger.
;
_reflns_number_total     3822
_reflns_number_gt     3046
_reflns_threshold_expression     I>2\s(I)
_refine_ls_structure_factor_coef     Fsqd
_refine_ls_matrix_type     full
_refine_ls_R_factor_all     0.0564
_refine_ls_R_factor_gt     0.0427
_refine_ls_wR_factor_gt     0.1048
_refine_ls_wR_factor_ref     0.1100
_refine_ls_goodness_of_fit_ref     1.041
_refine_ls_restrained_S_all     1.053
_refine_ls_number_reflns     3822
_refine_ls_number_parameters     269
_refine_ls_number_restraints     2
_refine_ls_number_constraints     ?
_refine_ls_hydrogen_treatment     constr
_refine_ls_weighting_scheme     calc
_refine_ls_weighting_details
         'calc w=1/[\s^2^(Fo^2^)+(0.0503P)^2^+0.4175P] where P=(Fo^2^+2Fc^2^)/3'
_atom_sites_solution_hydrogens     geom
_atom_sites_solution_primary     direct
_atom_sites_solution_secondary     difmap
_refine_ls_shift/su_max     0.000
_refine_ls_shift/su_mean     0.000
_refine_diff_density_max     0.162
_refine_diff_density_min     -0.184
_refine_ls_extinction_method     'none'
_refine_ls_abs_structure_details     ?
_refine_ls_abs_structure_Flack     .
loop_
    _atom_type_symbol
    _atom_type_description
    _atom_type_scat_dispersion_real
    _atom_type_scat_dispersion_imag
    _atom_type_scat_source
    C C 0.0033 0.0016 ' International Tables Vol C Tables 4.2.6.8 and 6.1.1.4'
    H H 0.0000 0.0000 ' International Tables Vol C Tables 4.2.6.8 and 6.1.1.4'
    N N 0.0061 0.0033 ' International Tables Vol C Tables 4.2.6.8 and 6.1.1.4'
    O O 0.0106 0.0060 ' International Tables Vol C Tables 4.2.6.8 and 6.1.1.4'
_computing_data_collection     'APEX2 (Bruker, 2005)'
_computing_cell_refinement     'SAINT-Plus (Bruker, 2001)'
_computing_data_reduction     'SAINT-Plus (Bruker, 2001)'
_computing_structure_solution     'SIR97 (Altomare <i>et al.</i>, 1999)'
_computing_structure_refinement     'SHELXL97 (Sheldrick, 2008)'
_computing_molecular_graphics     'ORTEP-3 for Windows (Farrugia, 2012)'
_computing_publication_material
                                'WinGX (Farrugia, 2012) and PLATON (Spek, 2009)'
loop_
    _atom_site_type_symbol
    _atom_site_label
    _atom_site_fract_x
    _atom_site_fract_y
    _atom_site_fract_z
    _atom_site_U_iso_or_equiv
    _atom_site_thermal_displace_type
    _atom_site_calc_flag
    _atom_site_refinement_flags
    _atom_site_occupancy
    _atom_site_disorder_assembly
    _atom_site_disorder_group
    O O1A 0.4684(2) 0.37249(19) 0.2105(2) 0.0601(7) Uani d P 0.801(5) A 1
    O O2 0.85914(8) 0.08118(11) 0.17179(13) 0.0735(5) Uani d . 1.000 . .
    N N1 0.39627(8) 0.18785(8) 0.09335(11) 0.0404(3) Uani d . 1.000 A .
    N N2 0.43176(8) 0.05860(9) 0.22977(11) 0.0417(4) Uani d . 1.000 . .
    C C1 0.31198(10) 0.16540(10) 0.12402(13) 0.0392(4) Uani d . 1.000 . .
    C C2 0.33467(10) 0.08474(10) 0.20781(13) 0.0386(4) Uani d . 1.000 . .
    C C3 0.46645(10) 0.12152(10) 0.16028(14) 0.0400(4) Uani d . 1.000 . .
    C C4 0.56824(10) 0.11574(11) 0.15705(14) 0.0426(4) Uani d . 1.000 . .
    C C5 0.64400(12) 0.10619(14) 0.27435(16) 0.0554(6) Uani d . 1.000 . .
    C C6 0.73926(12) 0.09378(15) 0.27566(17) 0.0621(6) Uani d . 1.000 . .
    C C7 0.76170(11) 0.09152(12) 0.16002(17) 0.0523(5) Uani d . 1.000 . .
    C C8 0.68762(12) 0.09900(12) 0.04244(16) 0.0518(5) Uani d . 1.000 . .
    C C9 0.59175(11) 0.11052(12) 0.04197(15) 0.0496(5) Uani d . 1.000 . .
    C C10 0.88821(14) 0.09847(18) 0.0591(2) 0.0797(8) Uani d . 1.000 . .
    C C11 0.40902(12) 0.27268(11) 0.01273(15) 0.0507(5) Uani d D 1.000 . .
    C C12A 0.40758(15) 0.37524(14) 0.0781(2) 0.0462(7) Uani d P 0.801(5) A 1
    C C13 0.21836(10) 0.22019(11) 0.06779(14) 0.0428(5) Uani d . 1.000 . .
    C C14 0.19561(13) 0.30302(13) 0.13025(18) 0.0605(6) Uani d . 1.000 . .
    C C15 0.10593(15) 0.34991(17) 0.0819(2) 0.0764(8) Uani d . 1.000 . .
    C C16 0.03897(14) 0.31534(19) -0.0294(2) 0.0799(8) Uani d . 1.000 . .
    C C17 0.06034(14) 0.23439(19) -0.0938(2) 0.0808(8) Uani d . 1.000 . .
    C C18 0.15028(12) 0.18658(14) -0.04567(17) 0.0616(6) Uani d . 1.000 . .
    C C19 0.27150(10) 0.02319(10) 0.26213(13) 0.0413(4) Uani d . 1.000 . .
    C C20 0.18141(12) 0.05525(13) 0.26891(17) 0.0543(6) Uani d . 1.000 . .
    C C21 0.12225(13) -0.00802(14) 0.31328(18) 0.0628(6) Uani d . 1.000 . .
    C C22 0.15231(14) -0.10348(14) 0.35442(18) 0.0632(7) Uani d . 1.000 . .
    C C23 0.24208(15) -0.13547(14) 0.3522(2) 0.0707(7) Uani d . 1.000 . .
    C C24 0.30092(13) -0.07337(12) 0.30620(18) 0.0593(6) Uani d . 1.000 . .
    O O1B 0.4482(10) 0.3797(10) 0.1690(11) 0.0601(7) Uani d DP 0.199(5) A 2
    C C12B 0.4757(6) 0.3448(6) 0.0623(8) 0.053(3) Uani d DP 0.199(5) A 2
    H H6 0.78890 0.08690 0.35510 0.0750 Uiso c R 1.000 . .
    H H8 0.70200 0.09630 -0.03620 0.0620 Uiso c R 1.000 . .
    H H9 0.54190 0.11480 -0.03780 0.0600 Uiso c R 1.000 . .
    H H10A 0.86270 0.04600 -0.00370 0.1200 Uiso c R 1.000 . .
    H H10B 0.95850 0.09890 0.08350 0.1200 Uiso c R 1.000 . .
    H H1OA 0.49500 0.42730 0.23080 0.0900 Uiso c RP 0.801(5) A 1
    H H5 0.63000 0.10820 0.35320 0.0670 Uiso c R 1.000 . .
    H H11B 0.47090 0.26510 -0.00480 0.0610 Uiso c RP 0.801(5) A 1
    H H12A 0.43070 0.42700 0.03120 0.0550 Uiso c RP 0.801(5) A 1
    H H12B 0.34100 0.39170 0.07450 0.0550 Uiso c RP 0.801(5) A 1
    H H14 0.24140 0.32750 0.20600 0.0730 Uiso c R 1.000 . .
    H H15 0.09120 0.40520 0.12540 0.0920 Uiso c R 1.000 . .
    H H16 -0.02160 0.34690 -0.06170 0.0960 Uiso c R 1.000 . .
    H H17 0.01440 0.21120 -0.17030 0.0970 Uiso c R 1.000 . .
    H H18 0.16470 0.13160 -0.09010 0.0740 Uiso c R 1.000 . .
    H H20 0.16040 0.12040 0.24320 0.0650 Uiso c R 1.000 . .
    H H21 0.06140 0.01450 0.31520 0.0750 Uiso c R 1.000 . .
    H H22 0.11210 -0.14610 0.38360 0.0760 Uiso c R 1.000 . .
    H H23 0.26370 -0.19970 0.38190 0.0850 Uiso c R 1.000 . .
    H H24 0.36160 -0.09670 0.30470 0.0710 Uiso c R 1.000 . .
    H H10C 0.86310 0.16230 0.02120 0.1200 Uiso c R 1.000 . .
    H H11A 0.35710 0.27100 -0.07060 0.0610 Uiso c RP 0.801(5) A 1
    H H1OB 0.47760 0.43200 0.19690 0.0900 Uiso c RP 0.199(5) A 2
    H H11C 0.42580 0.24450 -0.06080 0.0610 Uiso d RP 0.199(5) A 2
    H H11D 0.34540 0.30450 -0.02310 0.0610 Uiso d RP 0.199(5) A 2
    H H12C 0.47170 0.39800 -0.00110 0.0640 Uiso c RP 0.199(5) A 2
    H H12D 0.54170 0.31760 0.09060 0.0640 Uiso c RP 0.199(5) A 2
loop_
    _atom_site_aniso_label
    _atom_site_aniso_U_11
    _atom_site_aniso_U_22
    _atom_site_aniso_U_33
    _atom_site_aniso_U_12
    _atom_site_aniso_U_13
    _atom_site_aniso_U_23
    O1A 0.0760(15) 0.0472(8) 0.0422(14) -0.0150(9) -0.0031(11) 0.0009(10)
    O2 0.0444(6) 0.1058(11) 0.0707(8) 0.0008(6) 0.0188(6) -0.0010(7)
    N1 0.0451(6) 0.0354(6) 0.0391(6) -0.0005(5) 0.0107(5) 0.0024(5)
    N2 0.0440(7) 0.0361(6) 0.0427(7) 0.0011(5) 0.0102(5) 0.0016(5)
    C1 0.0428(7) 0.0357(7) 0.0378(7) -0.0013(6) 0.0108(6) -0.0019(6)
    C2 0.0425(7) 0.0345(7) 0.0369(7) -0.0003(6) 0.0099(6) -0.0029(6)
    C3 0.0437(8) 0.0353(7) 0.0384(7) -0.0007(6) 0.0091(6) -0.0010(6)
    C4 0.0434(8) 0.0378(7) 0.0445(8) -0.0017(6) 0.0106(6) -0.0002(6)
    C5 0.0494(9) 0.0732(11) 0.0426(9) -0.0019(8) 0.0128(7) 0.0073(8)
    C6 0.0453(9) 0.0859(13) 0.0487(10) -0.0025(8) 0.0054(7) 0.0085(9)
    C7 0.0424(8) 0.0537(9) 0.0595(10) -0.0027(7) 0.0141(7) -0.0029(7)
    C8 0.0532(9) 0.0559(9) 0.0478(9) -0.0034(7) 0.0179(7) -0.0124(7)
    C9 0.0471(8) 0.0538(9) 0.0434(8) -0.0008(7) 0.0077(7) -0.0101(7)
    C10 0.0578(11) 0.1018(16) 0.0886(15) -0.0032(10) 0.0361(11) -0.0036(12)
    C11 0.0593(9) 0.0455(9) 0.0474(9) 0.0017(7) 0.0170(7) 0.0112(7)
    C12A 0.0448(12) 0.0388(10) 0.0489(13) -0.0008(8) 0.0059(10) 0.0084(8)
    C13 0.0429(8) 0.0424(8) 0.0421(8) -0.0005(6) 0.0118(6) 0.0086(6)
    C14 0.0619(10) 0.0560(10) 0.0594(10) 0.0146(8) 0.0130(8) 0.0008(8)
    C15 0.0730(13) 0.0769(13) 0.0854(15) 0.0310(11) 0.0337(12) 0.0189(11)
    C16 0.0457(10) 0.1047(17) 0.0919(16) 0.0193(11) 0.0254(11) 0.0434(14)
    C17 0.0498(11) 0.1072(17) 0.0695(13) -0.0099(11) -0.0044(9) 0.0164(12)
    C18 0.0567(10) 0.0660(11) 0.0535(10) -0.0065(8) 0.0049(8) 0.0003(8)
    C19 0.0475(8) 0.0397(8) 0.0350(7) -0.0050(6) 0.0105(6) -0.0034(6)
    C20 0.0587(10) 0.0475(9) 0.0615(10) 0.0017(7) 0.0259(8) 0.0015(8)
    C21 0.0595(10) 0.0703(12) 0.0669(11) -0.0057(9) 0.0317(9) -0.0016(9)
    C22 0.0722(12) 0.0628(11) 0.0594(11) -0.0201(9) 0.0277(9) 0.0015(9)
    C23 0.0804(13) 0.0481(10) 0.0867(14) -0.0044(9) 0.0308(11) 0.0179(9)
    C24 0.0584(10) 0.0467(9) 0.0751(12) 0.0015(8) 0.0244(9) 0.0127(8)
    O1B 0.0760(15) 0.0472(8) 0.0422(14) -0.0150(9) -0.0031(11) 0.0009(10)
    C12B 0.051(5) 0.053(5) 0.058(5) -0.005(4) 0.021(4) -0.007(4)
_geom_special_details
;
Bond distances, angles <i>etc</i>. have been calculated using the rounded
fractional coordinates. All su's are estimated from the variances of the
(full) variance-covariance matrix. The cell e.s.d.'s are taken into account in
the estimation of distances, angles and torsion angles
;
loop_
    _geom_bond_atom_site_label_1
    _geom_bond_atom_site_label_2
    _geom_bond_site_symmetry_1
    _geom_bond_site_symmetry_2
    _geom_bond_distance
    _geom_bond_publ_flag
    O1A C12A . . 1.417(3) no
    O1B C12B . . 1.402(15) no
    O2 C10 . . 1.417(2) no
    O2 C7 . . 1.372(2) no
    O1A H1OA . . 0.8200 no
    O1B H1OB . . 0.8200 no
    N1 C11 . . 1.4668(19) no
    N1 C1 . . 1.3824(19) no
    N1 C3 . . 1.3621(18) no
    N2 C2 . . 1.3834(19) no
    N2 C3 . . 1.3174(18) no
    C1 C2 . . 1.3712(19) no
    C1 C13 . . 1.481(2) no
    C2 C19 . . 1.470(2) no
    C3 C4 . . 1.475(2) no
    C4 C9 . . 1.381(2) no
    C4 C5 . . 1.389(2) no
    C5 C6 . . 1.373(3) no
    C6 C7 . . 1.377(2) no
    C7 C8 . . 1.377(2) no
    C8 C9 . . 1.383(2) no
    C11 C12B . . 1.341(9) no
    C11 C12A . . 1.536(2) no
    C13 C14 . . 1.380(2) no
    C13 C18 . . 1.377(2) no
    C14 C15 . . 1.377(3) no
    C15 C16 . . 1.358(3) no
    C16 C17 . . 1.364(3) no
    C17 C18 . . 1.386(3) no
    C19 C20 . . 1.385(2) no
    C19 C24 . . 1.386(2) no
    C20 C21 . . 1.381(3) no
    C21 C22 . . 1.367(3) no
    C22 C23 . . 1.364(3) no
    C23 C24 . . 1.378(3) no
    C5 H5 . . 0.9300 no
    C6 H6 . . 0.9300 no
    C8 H8 . . 0.9300 no
    C9 H9 . . 0.9300 no
    C10 H10A . . 0.9600 no
    C10 H10C . . 0.9600 no
    C10 H10B . . 0.9600 no
    C11 H11A . . 0.9700 no
    C11 H11C . . 0.9700 no
    C11 H11D . . 0.9700 no
    C11 H11B . . 0.9700 no
    C12A H12A . . 0.9700 no
    C12A H12B . . 0.9700 no
    C12B H12C . . 0.9700 no
    C12B H12D . . 0.9700 no
    C14 H14 . . 0.9300 no
    C15 H15 . . 0.9300 no
    C16 H16 . . 0.9300 no
    C17 H17 . . 0.9300 no
    C18 H18 . . 0.9300 no
    C20 H20 . . 0.9300 no
    C21 H21 . . 0.9300 no
    C22 H22 . . 0.9300 no
    C23 H23 . . 0.9300 no
    C24 H24 . . 0.9300 no
loop_
    _geom_angle_atom_site_label_1
    _geom_angle_atom_site_label_2
    _geom_angle_atom_site_label_3
    _geom_angle_site_symmetry_1
    _geom_angle_site_symmetry_2
    _geom_angle_site_symmetry_3
    _geom_angle
    _geom_angle_publ_flag
    C7 O2 C10 . . . 117.99(15) no
    C12A O1A H1OA . . . 109.00 no
    C12B O1B H1OB . . . 110.00 no
    C1 N1 C11 . . . 125.90(12) no
    C3 N1 C11 . . . 126.88(13) no
    C1 N1 C3 . . . 107.04(11) no
    C2 N2 C3 . . . 106.46(12) no
    N1 C1 C2 . . . 106.18(12) no
    C2 C1 C13 . . . 130.59(14) no
    N1 C1 C13 . . . 123.19(12) no
    N2 C2 C1 . . . 109.15(13) no
    C1 C2 C19 . . . 130.18(14) no
    N2 C2 C19 . . . 120.43(12) no
    N1 C3 N2 . . . 111.16(13) no
    N1 C3 C4 . . . 126.61(13) no
    N2 C3 C4 . . . 122.22(13) no
    C3 C4 C9 . . . 123.02(13) no
    C5 C4 C9 . . . 117.76(15) no
    C3 C4 C5 . . . 118.97(14) no
    C4 C5 C6 . . . 121.02(15) no
    C5 C6 C7 . . . 120.42(16) no
    O2 C7 C8 . . . 124.40(16) no
    O2 C7 C6 . . . 116.00(15) no
    C6 C7 C8 . . . 119.60(16) no
    C7 C8 C9 . . . 119.60(15) no
    C4 C9 C8 . . . 121.57(15) no
    N1 C11 C12B . . . 121.3(4) no
    N1 C11 C12A . . . 112.93(13) no
    O1A C12A C11 . . . 110.10(17) no
    O1B C12B C11 . . . 102.2(8) no
    C1 C13 C14 . . . 121.08(14) no
    C14 C13 C18 . . . 118.58(15) no
    C1 C13 C18 . . . 120.29(14) no
    C13 C14 C15 . . . 120.84(17) no
    C14 C15 C16 . . . 120.0(2) no
    C15 C16 C17 . . . 120.2(2) no
    C16 C17 C18 . . . 120.20(19) no
    C13 C18 C17 . . . 120.17(17) no
    C2 C19 C20 . . . 123.49(13) no
    C2 C19 C24 . . . 119.33(14) no
    C20 C19 C24 . . . 117.15(15) no
    C19 C20 C21 . . . 121.07(16) no
    C20 C21 C22 . . . 120.64(18) no
    C21 C22 C23 . . . 119.18(18) no
    C22 C23 C24 . . . 120.54(18) no
    C19 C24 C23 . . . 121.37(17) no
    C6 C5 H5 . . . 119.00 no
    C4 C5 H5 . . . 119.00 no
    C5 C6 H6 . . . 120.00 no
    C7 C6 H6 . . . 120.00 no
    C9 C8 H8 . . . 120.00 no
    C7 C8 H8 . . . 120.00 no
    C4 C9 H9 . . . 119.00 no
    C8 C9 H9 . . . 119.00 no
    O2 C10 H10B . . . 109.00 no
    O2 C10 H10C . . . 109.00 no
    O2 C10 H10A . . . 109.00 no
    H10A C10 H10C . . . 109.00 no
    H10B C10 H10C . . . 109.00 no
    H10A C10 H10B . . . 110.00 no
    N1 C11 H11A . . . 109.00 no
    N1 C11 H11C . . . 107.00 no
    N1 C11 H11D . . . 107.00 no
    N1 C11 H11B . . . 109.00 no
    C12A C11 H11B . . . 109.00 no
    H11A C11 H11B . . . 108.00 no
    C12B C11 H11C . . . 106.00 no
    C12B C11 H11D . . . 108.00 no
    H11C C11 H11D . . . 107.00 no
    C12A C11 H11A . . . 109.00 no
    O1A C12A H12B . . . 110.00 no
    C11 C12A H12A . . . 110.00 no
    O1A C12A H12A . . . 110.00 no
    H12A C12A H12B . . . 108.00 no
    C11 C12A H12B . . . 110.00 no
    C11 C12B H12D . . . 111.00 no
    O1B C12B H12C . . . 111.00 no
    H12C C12B H12D . . . 109.00 no
    O1B C12B H12D . . . 111.00 no
    C11 C12B H12C . . . 111.00 no
    C13 C14 H14 . . . 120.00 no
    C15 C14 H14 . . . 120.00 no
    C16 C15 H15 . . . 120.00 no
    C14 C15 H15 . . . 120.00 no
    C15 C16 H16 . . . 120.00 no
    C17 C16 H16 . . . 120.00 no
    C16 C17 H17 . . . 120.00 no
    C18 C17 H17 . . . 120.00 no
    C17 C18 H18 . . . 120.00 no
    C13 C18 H18 . . . 120.00 no
    C19 C20 H20 . . . 119.00 no
    C21 C20 H20 . . . 119.00 no
    C20 C21 H21 . . . 120.00 no
    C22 C21 H21 . . . 120.00 no
    C23 C22 H22 . . . 120.00 no
    C21 C22 H22 . . . 120.00 no
    C22 C23 H23 . . . 120.00 no
    C24 C23 H23 . . . 120.00 no
    C23 C24 H24 . . . 119.00 no
    C19 C24 H24 . . . 119.00 no
loop_
    _geom_torsion_atom_site_label_1
    _geom_torsion_atom_site_label_2
    _geom_torsion_atom_site_label_3
    _geom_torsion_atom_site_label_4
    _geom_torsion_site_symmetry_1
    _geom_torsion_site_symmetry_2
    _geom_torsion_site_symmetry_3
    _geom_torsion_site_symmetry_4
    _geom_torsion
    _geom_torsion_publ_flag
    C10 O2 C7 C6 . . . . -167.65(17) no
    C10 O2 C7 C8 . . . . 12.7(3) no
    C3 N1 C1 C2 . . . . -0.76(14) no
    C3 N1 C1 C13 . . . . -178.72(13) no
    C11 N1 C1 C2 . . . . -176.05(12) no
    C11 N1 C1 C13 . . . . 6.0(2) no
    C1 N1 C3 N2 . . . . 0.55(15) no
    C1 N1 C3 C4 . . . . 179.26(13) no
    C11 N1 C3 N2 . . . . 175.78(12) no
    C11 N1 C3 C4 . . . . -5.5(2) no
    C1 N1 C11 C12A . . . . 67.64(19) no
    C3 N1 C11 C12A . . . . -106.74(18) no
    C3 N2 C2 C1 . . . . -0.39(15) no
    C3 N2 C2 C19 . . . . 174.53(12) no
    C2 N2 C3 N1 . . . . -0.10(16) no
    C2 N2 C3 C4 . . . . -178.89(13) no
    N1 C1 C2 N2 . . . . 0.71(15) no
    N1 C1 C2 C19 . . . . -173.56(13) no
    C13 C1 C2 N2 . . . . 178.46(13) no
    C13 C1 C2 C19 . . . . 4.2(2) no
    N1 C1 C13 C14 . . . . -91.53(18) no
    N1 C1 C13 C18 . . . . 91.21(18) no
    C2 C1 C13 C14 . . . . 91.1(2) no
    C2 C1 C13 C18 . . . . -86.2(2) no
    N2 C2 C19 C20 . . . . 165.59(14) no
    N2 C2 C19 C24 . . . . -16.3(2) no
    C1 C2 C19 C20 . . . . -20.7(2) no
    C1 C2 C19 C24 . . . . 157.46(15) no
    N1 C3 C4 C5 . . . . 134.15(16) no
    N1 C3 C4 C9 . . . . -51.7(2) no
    N2 C3 C4 C5 . . . . -47.3(2) no
    N2 C3 C4 C9 . . . . 126.90(16) no
    C3 C4 C5 C6 . . . . 175.61(16) no
    C9 C4 C5 C6 . . . . 1.1(3) no
    C3 C4 C9 C8 . . . . -176.00(14) no
    C5 C4 C9 C8 . . . . -1.8(2) no
    C4 C5 C6 C7 . . . . 0.6(3) no
    C5 C6 C7 O2 . . . . 178.52(17) no
    C5 C6 C7 C8 . . . . -1.8(3) no
    O2 C7 C8 C9 . . . . -179.18(15) no
    C6 C7 C8 C9 . . . . 1.2(2) no
    C7 C8 C9 C4 . . . . 0.6(2) no
    N1 C11 C12A O1A . . . . 46.6(2) no
    C1 C13 C14 C15 . . . . -175.92(17) no
    C18 C13 C14 C15 . . . . 1.4(3) no
    C1 C13 C18 C17 . . . . 176.12(17) no
    C14 C13 C18 C17 . . . . -1.2(3) no
    C13 C14 C15 C16 . . . . -0.7(3) no
    C14 C15 C16 C17 . . . . -0.2(3) no
    C15 C16 C17 C18 . . . . 0.4(3) no
    C16 C17 C18 C13 . . . . 0.4(3) no
    C2 C19 C20 C21 . . . . 175.87(15) no
    C24 C19 C20 C21 . . . . -2.3(2) no
    C2 C19 C24 C23 . . . . -176.95(16) no
    C20 C19 C24 C23 . . . . 1.3(2) no
    C19 C20 C21 C22 . . . . 1.4(3) no
    C20 C21 C22 C23 . . . . 0.5(3) no
    C21 C22 C23 C24 . . . . -1.5(3) no
    C22 C23 C24 C19 . . . . 0.6(3) no
loop_
    _geom_hbond_atom_site_label_D
    _geom_hbond_atom_site_label_H
    _geom_hbond_atom_site_label_A
    _geom_hbond_site_symmetry_A
    _geom_hbond_distance_DH
    _geom_hbond_distance_HA
    _geom_hbond_distance_DA
    _geom_hbond_angle_DHA
    _geom_hbond_publ_flag
    O1A H1OA N2 2_655 0.82 2.01 2.829(3) 175 yes
    C9 H9 O1A 4_554 0.93 2.58 3.452(3) 156 yes
    C24 H24 O1A 2_645 0.93 2.53 3.448(4) 170 yes
    C23 H23 Cg1 2_645 0.93 2.90 3.736(2) 151 yes
_iucr_refine_instructions_details
;
TITL  I         P 21/C       R   0.06
CELL  0.71073 14.35700 13.28200 10.73800 90.00000 108.21200 90.00000
ZERR 4  0.00040  0.00040  0.00030  0.00000  0.00100  0.00000
LATT 1
SYMM -X, Y+ 0.50000, -Z+ 0.50000
SFAC C H N O
UNIT 96 88 8 8
TEMP 23
PLAN 5
FMAP 2
L.S. 13
BOND $H
DFIX 1.53 .02 C11 C12B
DFIX 1.40 .02 C12B O1B
EADP O1B O1A
OMIT 0 52
HTAB
CONF
ACTA
WGHT    0.050300    0.417500
FVAR       0.19568   0.80073
O2    4    0.859137    0.081179    0.171791    11.00000    0.04439    0.10578 =
         0.07067   -0.00100    0.01884    0.00080
N1    3    0.396271    0.187847    0.093348    11.00000    0.04510    0.03543 =
         0.03910    0.00237    0.01072   -0.00049
N2    3    0.431758    0.058596    0.229772    11.00000    0.04404    0.03611 =
         0.04265    0.00162    0.01021    0.00114
C1    1    0.311977    0.165404    0.124019    11.00000    0.04281    0.03574 =
         0.03777   -0.00192    0.01075   -0.00129
C2    1    0.334668    0.084742    0.207813    11.00000    0.04251    0.03452 =
         0.03688   -0.00295    0.00986   -0.00031
C3    1    0.466451    0.121518    0.160275    11.00000    0.04375    0.03535 =
         0.03843   -0.00096    0.00909   -0.00068
C4    1    0.568242    0.115741    0.157047    11.00000    0.04339    0.03778 =
         0.04446   -0.00021    0.01062   -0.00169
C5    1    0.643998    0.106191    0.274352    11.00000    0.04944    0.07322 =
         0.04261    0.00729    0.01279   -0.00186
AFIX  43
H5    2    0.629991    0.108232    0.353224    11.00000   -1.20000
AFIX   0
C6    1    0.739256    0.093783    0.275660    11.00000    0.04532    0.08589 =
         0.04867    0.00852    0.00539   -0.00251
AFIX  43
H6    2    0.788928    0.086866    0.355136    11.00000   -1.20000
AFIX   0
C7    1    0.761697    0.091516    0.160020    11.00000    0.04244    0.05366 =
         0.05947   -0.00289    0.01408   -0.00272
C8    1    0.687621    0.099003    0.042444    11.00000    0.05322    0.05585 =
         0.04781   -0.01236    0.01790   -0.00335
AFIX  43
H8    2    0.701952    0.096336   -0.036179    11.00000   -1.20000
AFIX   0
C9    1    0.591745    0.110517    0.041972    11.00000    0.04705    0.05383 =
         0.04343   -0.01007    0.00770   -0.00080
AFIX  43
H9    2    0.541939    0.114841   -0.037755    11.00000   -1.20000
AFIX   0
C10   1    0.888209    0.098474    0.059121    11.00000    0.05781    0.10184 =
         0.08862   -0.00363    0.03612   -0.00324
AFIX 137
H10A  2    0.862724    0.045955   -0.003732    11.00000   -1.50000
H10B  2    0.958490    0.098920    0.083494    11.00000   -1.50000
H10C  2    0.863117    0.162268    0.021238    11.00000   -1.50000
AFIX   0
C11   1    0.409019    0.272681    0.012733    11.00000    0.05925    0.04549 =
         0.04741    0.01119    0.01697    0.00166
PART 1
AFIX  23
H11A  2    0.357061    0.271039   -0.070634    21.00000   -1.20000
H11B  2    0.470941    0.265063   -0.004825    21.00000   -1.20000
PART 2
H11C  2    0.425834    0.244524   -0.060807   -21.00000   -1.20000
H11D  2    0.345431    0.304526   -0.023130   -21.00000   -1.20000
PART 1
AFIX   0
O1A   4    0.468352    0.372488    0.210548    21.00000    0.07601    0.04721 =
         0.04219    0.00090   -0.00306   -0.01497
AFIX 147
H1OA  2    0.495013    0.427331    0.230821    21.00000   -1.50000
AFIX   0
C12A  1    0.407578    0.375242    0.078127    21.00000    0.04475    0.03883 =
         0.04890    0.00840    0.00585   -0.00076
AFIX  23
H12A  2    0.430656    0.427034    0.031228    21.00000   -1.20000
H12B  2    0.340966    0.391736    0.074513    21.00000   -1.20000
PART 2
AFIX   0
O1B   4    0.448180    0.379691    0.169045   -21.00000    0.07601    0.04721 =
         0.04219    0.00090   -0.00306   -0.01497
AFIX 147
H1OB  2    0.477605    0.432046    0.196872   -21.00000   -1.50000
AFIX   0
C12B  1    0.475666    0.344822    0.062257   -21.00000    0.05088    0.05267 =
         0.05773   -0.00670    0.02052   -0.00457
AFIX  23
H12C  2    0.471699    0.397975   -0.001143   -21.00000   -1.20000
H12D  2    0.541652    0.317570    0.090577   -21.00000   -1.20000
PART 0
AFIX   0
C13   1    0.218365    0.220189    0.067788    11.00000    0.04290    0.04238 =
         0.04205    0.00863    0.01177   -0.00051
C14   1    0.195608    0.303017    0.130251    11.00000    0.06188    0.05602 =
         0.05935    0.00081    0.01302    0.01456
AFIX  43
H14   2    0.241400    0.327495    0.205972    11.00000   -1.20000
AFIX   0
C15   1    0.105927    0.349911    0.081879    11.00000    0.07300    0.07689 =
         0.08536    0.01891    0.03371    0.03100
AFIX  43
H15   2    0.091231    0.405248    0.125412    11.00000   -1.20000
AFIX   0
C16   1    0.038966    0.315336   -0.029384    11.00000    0.04570    0.10474 =
         0.09191    0.04340    0.02537    0.01927
AFIX  43
H16   2   -0.021637    0.346931   -0.061750    11.00000   -1.20000
AFIX   0
C17   1    0.060344    0.234391   -0.093811    11.00000    0.04977    0.10720 =
         0.06946    0.01639   -0.00443   -0.00988
AFIX  43
H17   2    0.014424    0.211230   -0.170263    11.00000   -1.20000
AFIX   0
C18   1    0.150281    0.186582   -0.045670    11.00000    0.05674    0.06603 =
         0.05353    0.00032    0.00495   -0.00653
AFIX  43
H18   2    0.164674    0.131642   -0.090142    11.00000   -1.20000
AFIX   0
C19   1    0.271497    0.023190    0.262128    11.00000    0.04747    0.03968 =
         0.03496   -0.00339    0.01050   -0.00504
C20   1    0.181407    0.055248    0.268912    11.00000    0.05868    0.04752 =
         0.06153    0.00148    0.02591    0.00175
AFIX  43
H20   2    0.160411    0.120439    0.243173    11.00000   -1.20000
AFIX   0
C21   1    0.122250   -0.008024    0.313277    11.00000    0.05947    0.07030 =
         0.06688   -0.00162    0.03170   -0.00573
AFIX  43
H21   2    0.061382    0.014510    0.315189    11.00000   -1.20000
AFIX   0
C22   1    0.152314   -0.103480    0.354418    11.00000    0.07225    0.06285 =
         0.05938    0.00154    0.02774   -0.02011
AFIX  43
H22   2    0.112072   -0.146072    0.383573    11.00000   -1.20000
AFIX   0
C23   1    0.242085   -0.135469    0.352166    11.00000    0.08045    0.04805 =
         0.08670    0.01793    0.03080   -0.00443
AFIX  43
H23   2    0.263736   -0.199724    0.381906    11.00000   -1.20000
AFIX   0
C24   1    0.300921   -0.073368    0.306197    11.00000    0.05845    0.04674 =
         0.07505    0.01269    0.02441    0.00154
AFIX  43
H24   2    0.361634   -0.096703    0.304697    11.00000   -1.20000
HKLF 4
REM   I         P 21/C       R   0.06
REM R1 =  0.0427 for   3046 Fo > 4sig(Fo)  and  0.0564 for all   3822 data
REM    269 parameters refined using      2 restraints
END
WGHT      0.0503      0.4175
REM Highest difference peak  0.162,  deepest hole -0.184,  1-sigma level  0.030
Q1    1   0.3198  0.1425  0.1960  11.00000  0.05    0.16
Q2    1   0.7307  0.1660  0.2819  11.00000  0.05    0.14
Q3    1   0.2208  0.2798  0.0653  11.00000  0.05    0.13
Q4    1   0.3101  0.0959  0.1258  11.00000  0.05    0.13
Q5    1   0.3163  0.0728  0.2758  11.00000  0.05    0.13
;
