# Supplementary material for: 2-[2-(4-Meth­oxy­phen­yl)-4,5-diphenyl-1H-imidazol-1-yl]ethanol
Source: Acta Crystallogr Sect E Struct Rep Online. 2013 Mar 2;69(Pt 4):o474–5. doi: 10.1107/S1600536813004285 (PMC3629514; doi:10.1107/S1600536813004285)
Supplement: Supplementary file 2 [file e-69-0o474-Isup2.hkl]

# 
# h,k,l, Fc-squared, Fo-squared, sigma(Fo-squared) and status flag 
# 
data_I
_shelx_title '  I         P 21/C       R   0.06' 
_shelx_refln_list_code          4 
_shelx_F_calc_maximum      166.63 
_exptl_crystal_F_000       784.00 
_reflns_d_resolution_high  0.8107 
 
loop_ 
 _symmetry_equiv_pos_as_xyz 
 'x, y, z' 
 '-x, y+1/2, -z+1/2' 
 '-x, -y, -z' 
 'x, -y-1/2, z-1/2' 
 
_cell_length_a    14.3570 
_cell_length_b    13.2820 
_cell_length_c    10.7380 
_cell_angle_alpha  90.000 
_cell_angle_beta  108.212 
_cell_angle_gamma  90.000 
 
_shelx_F_squared_multiplier     1.000 
 
loop_ 
 _refln_index_h 
 _refln_index_k 
 _refln_index_l 
 _refln_F_squared_calc 
 _refln_F_squared_meas 
 _refln_F_squared_sigma 
 _refln_observed_status 
   1   0   0     3906.62     2902.42    129.40 o 
   2   0   0     2999.20     2868.20     15.18 o 
   3   0   0     3320.02     3230.05     26.19 o 
   4   0   0     2996.00     2951.82     24.79 o 
   5   0   0        0.22        0.08      0.72 o 
   6   0   0      863.90      899.69      6.99 o 
   7   0   0     2669.20     2960.70     20.13 o 
   8   0   0       50.29       61.15      1.93 o 
   9   0   0       81.34       61.57      3.19 o 
  10   0   0      104.12      107.31      3.39 o 
  11   0   0      712.66      725.04      7.07 o 
  12   0   0        0.62        0.00      1.49 o 
  13   0   0        5.76        4.00      1.67 o 
  14   0   0       33.80       37.72      2.50 o 
  15   0   0       27.36       28.48      2.83 o 
  16   0   0        4.98        0.00      3.23 o 
   1   1   0     2073.57     1912.29     26.62 o 
   2   1   0       47.91       48.45      0.49 o 
   3   1   0     6898.68     6734.16     32.44 o 
   4   1   0     1359.30     1356.11      6.66 o 
   5   1   0     1029.91      994.18      5.21 o 
   6   1   0     1031.64     1102.38      5.88 o 
   7   1   0     1384.75     1449.64      7.59 o 
   8   1   0       22.47       27.02      1.08 o 
   9   1   0      300.31      358.49      2.98 o 
  10   1   0       32.83       32.83      1.33 o 
  11   1   0      226.23      233.35      2.75 o 
  12   1   0      122.37      124.03      2.26 o 
  13   1   0       22.54       29.14      1.53 o 
  14   1   0       60.06       53.11      1.97 o 
  15   1   0        0.05        0.00      1.30 o 
  16   1   0       10.27       13.79      2.80 o 
   0   2   0      290.54      260.58      2.08 o 
   1   2   0      332.42      350.41      1.72 o 
   2   2   0     2129.22     2001.72     10.02 o 
   3   2   0      218.40      218.33      1.67 o 
   4   2   0      166.00      169.35      1.97 o 
   5   2   0     2656.51     2780.21     13.98 o 
   6   2   0       89.16       98.78      1.40 o 
   7   2   0     1384.77     1535.02      8.00 o 
   8   2   0      106.53      105.90      1.68 o 
   9   2   0      159.89      166.28      2.08 o 
  10   2   0      141.81      145.84      2.13 o 
  11   2   0      145.60      148.47      2.76 o 
  12   2   0       13.23       12.06      1.30 o 
  13   2   0       69.66       70.44      2.05 o 
  14   2   0        6.48        6.30      1.37 o 
  15   2   0        2.81        0.95      1.74 o 
  16   2   0       27.20       31.39      2.87 o 
   1   3   0    21328.05    19606.11    108.78 o 
   2   3   0     1271.73     1333.10      6.64 o 
   3   3   0       20.60       20.56      0.81 o 
   4   3   0      401.03      371.68      2.52 o 
   5   3   0      126.56      107.94      1.45 o 
   6   3   0      260.64      311.98      2.51 o 
   7   3   0     1314.19     1415.40      7.55 o 
   8   3   0      712.29      783.35      5.55 o 
   9   3   0       46.19       48.32      1.61 o 
  10   3   0      339.85      347.58      3.29 o 
  11   3   0        0.45        0.00      1.17 o 
  12   3   0      299.36      311.13      3.37 o 
  13   3   0       57.85       67.94      2.19 o 
  14   3   0       13.13       10.66      1.53 o 
  15   3   0        4.46        3.20      1.73 o 
  16   3   0        7.58        5.66      2.71 o 
   0   4   0    25512.52    23778.15    221.65 o 
   1   4   0     5848.59     5756.96     31.70 o 
   2   4   0       15.58       10.98      0.75 o 
   3   4   0      232.77      204.65      1.85 o 
   4   4   0      163.44      176.16      2.41 o 
   5   4   0      472.25      492.91      3.31 o 
   6   4   0       63.83       72.51      1.44 o 
   7   4   0      288.59      310.77      2.76 o 
   8   4   0       20.00       21.88      1.34 o 
   9   4   0      318.90      337.39      3.15 o 
  10   4   0      117.59      139.70      2.33 o 
  11   4   0       13.75       12.15      1.32 o 
  12   4   0       50.01       54.94      2.03 o 
  13   4   0       46.42       48.00      1.94 o 
  14   4   0       72.15       68.00      2.32 o 
  15   4   0        6.03        5.28      1.83 o 
  16   4   0        2.52        0.00      1.86 o 
   1   5   0       20.05       37.12      1.24 o 
   2   5   0      258.01      242.21      2.51 o 
   3   5   0       57.97       54.56      1.34 o 
   4   5   0      483.09      548.19      3.88 o 
   5   5   0      493.13      534.21      3.44 o 
   6   5   0     1156.72     1220.42      6.76 o 
   7   5   0       48.74       59.16      1.66 o 
   8   5   0       26.55       26.35      1.31 o 
   9   5   0      156.70      145.09      2.40 o 
  10   5   0        8.05        7.34      1.32 o 
  11   5   0      408.71      399.44      3.77 o 
  12   5   0      229.15      217.34      3.01 o 
  13   5   0       12.75       11.17      1.45 o 
  14   5   0       12.77       15.00      1.79 o 
  15   5   0        5.28        4.60      1.87 o 
  16   5   0        1.38        1.59      2.41 o 
   0   6   0     3890.07     3731.82     24.93 o 
   1   6   0      759.38      782.51      4.66 o 
   2   6   0      288.76      263.49      2.38 o 
   3   6   0       13.62       15.87      1.26 o 
   4   6   0       80.86       81.01      1.61 o 
   5   6   0       34.73       38.02      1.47 o 
   6   6   0        0.07        0.11      0.93 o 
   7   6   0       37.81       32.36      1.41 o 
   8   6   0       79.52       71.98      1.87 o 
   9   6   0      104.99      107.13      2.25 o 
  10   6   0      157.18      139.80      2.55 o 
  11   6   0       32.20       37.82      1.71 o 
  12   6   0       67.70       56.12      2.15 o 
  13   6   0        0.00        0.00      1.48 o 
  14   6   0       41.11       41.81      2.57 o 
  15   6   0        0.14        3.41      3.77 o 
   1   7   0     5387.85     5377.43     28.68 o 
   2   7   0        3.04        1.90      0.97 o 
   3   7   0       23.08       27.92      1.21 o 
   4   7   0        4.07        5.60      1.00 o 
   5   7   0       50.87       48.14      1.71 o 
   6   7   0        0.07        0.00      1.04 o 
   7   7   0      109.47      114.00      2.17 o 
   8   7   0      529.34      510.33      4.73 o 
   9   7   0       25.27       24.61      1.68 o 
  10   7   0       43.71       51.85      2.26 o 
  11   7   0       28.70       31.84      1.77 o 
  12   7   0       11.28       10.75      1.64 o 
  13   7   0        2.13        2.15      2.49 o 
  14   7   0       15.17       20.42      2.24 o 
  15   7   0        2.27        1.02      2.90 o 
   0   8   0      106.37       86.65      3.24 o 
   1   8   0      502.51      475.03      3.70 o 
   2   8   0      651.27      650.14      4.46 o 
   3   8   0      107.45      117.27      2.04 o 
   4   8   0       58.03       64.01      1.85 o 
   5   8   0      124.47      112.51      2.08 o 
   6   8   0      271.17      257.34      2.85 o 
   7   8   0        2.70        2.51      1.24 o 
   8   8   0      120.56      108.96      2.43 o 
   9   8   0       44.69       48.64      1.98 o 
  10   8   0       35.59       32.06      1.89 o 
  11   8   0       13.84       15.68      1.72 o 
  12   8   0        0.22        0.00      1.53 o 
  13   8   0        0.62        0.14      1.64 o 
  14   8   0        1.03        0.00      1.91 o 
   1   9   0      146.72      139.92      2.52 o 
   2   9   0        0.49        1.06      1.25 o 
   3   9   0        7.08        7.14      1.29 o 
   4   9   0       61.05       60.54      2.03 o 
   5   9   0      134.09      128.51      2.39 o 
   6   9   0      637.97      632.81      4.79 o 
   7   9   0        7.01        8.94      1.41 o 
   8   9   0        0.22        0.66      1.32 o 
   9   9   0       36.15       36.95      2.06 o 
  10   9   0       46.50       40.31      2.14 o 
  11   9   0       13.68       16.32      1.85 o 
  12   9   0       10.35       11.37      1.82 o 
  13   9   0        0.48        0.68      2.05 o 
  14   9   0        0.02        3.88      2.41 o 
   0  10   0      909.32      859.01      9.93 o 
   1  10   0        3.41        3.85      1.40 o 
   2  10   0      126.50      116.88      2.44 o 
   3  10   0       13.17       14.91      1.50 o 
   4  10   0      127.71      121.29      2.48 o 
   5  10   0       25.06       23.98      1.62 o 
   6  10   0        2.01        1.37      1.33 o 
   7  10   0        8.93        4.55      1.39 o 
   8  10   0       65.76       66.00      2.47 o 
   9  10   0        0.96        2.09      1.62 o 
  10  10   0        7.43        5.18      1.98 o 
  11  10   0       29.44       27.73      2.39 o 
  12  10   0        0.55        0.20      2.02 o 
  13  10   0        0.15        1.37      2.44 o 
   1  11   0       15.28       11.31      1.65 o 
   2  11   0       21.56       23.85      1.74 o 
   3  11   0      144.62      145.99      2.86 o 
   4  11   0       10.01        9.87      1.52 o 
   5  11   0       53.81       59.98      2.19 o 
   6  11   0        0.05        0.64      1.77 o 
   7  11   0        0.72        1.19      1.91 o 
   8  11   0        0.89        2.40      1.93 o 
   9  11   0       51.68       56.06      3.39 o 
  10  11   0       85.23       81.94      3.28 o 
  11  11   0       83.32       83.75      3.47 o 
  12  11   0       11.55       14.05      2.71 o 
   0  12   0       27.15       20.71      2.48 o 
   1  12   0      201.59      180.47      2.99 o 
   2  12   0      213.27      205.54      3.06 o 
   3  12   0      324.07      321.12      3.66 o 
   4  12   0       39.38       50.07      2.10 o 
   5  12   0      346.18      332.60      6.02 o 
   6  12   0       67.91       74.66      4.25 o 
   7  12   0        0.73        0.00      2.04 o 
   8  12   0        5.58        6.48      2.21 o 
   9  12   0        2.50        4.76      2.17 o 
  10  12   0        0.18        0.00      2.15 o 
  11  12   0       33.41       35.54      3.32 o 
   1  13   0       56.60       54.89      2.26 o 
   2  13   0        6.30        5.54      1.77 o 
   3  13   0       94.02       97.93      2.96 o 
   4  13   0      305.05      273.71      5.82 o 
   5  13   0        4.68        5.51      1.82 o 
   6  13   0        4.10        1.92      2.08 o 
   7  13   0        0.65        0.00      2.30 o 
   8  13   0        6.65        9.30      2.39 o 
   9  13   0        0.19        0.00      2.23 o 
  10  13   0        6.38        6.65      2.43 o 
   0  14   0       14.98        8.41      2.94 o 
   1  14   0       20.12       21.19      2.01 o 
   2  14   0       11.03       16.08      2.00 o 
   3  14   0       10.34       11.68      2.45 o 
   4  14   0       20.61       22.16      2.29 o 
   5  14   0        9.02        8.80      3.49 o 
   6  14   0        0.48        0.00      2.46 o 
   7  14   0       15.19       13.63      2.60 o 
   8  14   0        0.92        1.44      2.27 o 
   1  15   0        1.43        8.18      2.07 o 
   2  15   0        4.81        3.97      1.98 o 
   3  15   0       11.98       10.53      2.55 o 
   4  15   0       37.70       40.57      2.90 o 
   5  15   0        5.36        9.14      2.53 o 
   6  15   0        3.87        3.13      2.83 o 
   0  16   0       24.27       31.28      5.09 o 
   1  16   0       52.01       51.99      3.24 o 
   2  16   0      115.58      120.51      4.21 o 
   3  16   0       49.69       59.07      3.55 o 
 -17   1   1        8.74        4.77      2.86 o 
 -16   1   1        2.75        3.32      1.46 o 
 -15   1   1        7.59        8.22      1.50 o 
 -14   1   1        1.75        0.12      1.25 o 
 -13   1   1       73.09       67.85      2.08 o 
 -12   1   1       38.96       39.41      1.63 o 
 -11   1   1       43.35       51.85      1.70 o 
 -10   1   1        0.18        0.03      0.93 o 
  -9   1   1      147.42      160.11      1.97 o 
  -8   1   1       21.33       17.24      0.93 o 
  -7   1   1     1555.45     1741.42      8.79 o 
  -6   1   1      151.11      192.69      1.77 o 
  -5   1   1      245.11      244.48      1.88 o 
  -4   1   1        3.89        4.76      0.49 o 
  -3   1   1      277.31      269.04      2.63 o 
  -2   1   1      248.03      268.01      1.75 o 
  -1   1   1       41.06       42.68      0.31 o 
   0   1   1     1073.11     1058.83      8.38 o 
   1   1   1     3300.24     3275.26     14.09 o 
   2   1   1        1.93        4.95      0.58 o 
   3   1   1      371.32      386.35      2.55 o 
   4   1   1     1049.21     1024.92      5.26 o 
   5   1   1        0.98        0.00      0.51 o 
   6   1   1      243.21      298.40      2.34 o 
   7   1   1       43.39       48.16      1.19 o 
   8   1   1      194.87      203.68      2.12 o 
   9   1   1      561.56      554.17      3.91 o 
  10   1   1        6.69        4.12      1.03 o 
  11   1   1      152.33      154.99      2.39 o 
  12   1   1        0.81        0.10      1.11 o 
  13   1   1       23.24       20.59      1.39 o 
  14   1   1        0.70        0.00      2.18 o 
  15   1   1        7.86        7.27      2.44 o 
  16   1   1        0.25        0.00      2.43 o 
 -17   2   1        1.42        0.00      2.06 o 
 -16   2   1        7.64        5.60      1.62 o 
 -15   2   1        0.29        0.00      1.37 o 
 -14   2   1       38.64       42.09      1.88 o 
 -13   2   1       11.22       11.27      1.34 o 
 -12   2   1      187.84      185.53      2.63 o 
 -11   2   1       22.09       19.84      1.28 o 
 -10   2   1        1.18        0.98      0.90 o 
  -9   2   1        5.57        6.19      0.90 o 
  -8   2   1        1.56        1.32      0.76 o 
  -7   2   1        3.66        2.59      0.77 o 
  -6   2   1      285.26      307.03      2.30 o 
  -5   2   1     1537.95     1586.55      7.84 o 
  -4   2   1      792.00      788.10      4.16 o 
  -3   2   1    10914.55    10470.61     53.26 o 
  -2   2   1      531.00      539.52      2.89 o 
  -1   2   1      367.60      367.75      2.10 o 
   0   2   1     7602.55     7459.02     53.24 o 
   1   2   1     3934.72     3756.52     22.89 o 
   2   2   1      634.95      597.89      3.35 o 
   3   2   1      794.67      778.98      4.17 o 
   4   2   1      253.24      264.62      2.00 o 
   5   2   1       18.79       23.85      0.99 o 
   6   2   1       23.78       27.02      1.08 o 
   7   2   1      388.85      412.10      3.00 o 
   8   2   1       18.05       24.40      1.20 o 
   9   2   1      441.29      433.79      3.40 o 
  10   2   1      770.30      777.32      5.17 o 
  11   2   1       52.22       51.62      1.91 o 
  12   2   1        0.59        0.00      1.11 o 
  13   2   1      100.70       99.02      2.28 o 
  14   2   1       41.82       40.79      2.24 o 
  15   2   1        3.85        0.00      2.26 o 
  16   2   1       47.98       58.96      3.41 o 
 -16   3   1       13.32       19.86      2.20 o 
 -15   3   1        1.50        1.33      1.73 o 
 -14   3   1       91.93       95.47      2.74 o 
 -13   3   1      250.86      246.77      3.05 o 
 -12   3   1      264.95      251.16      2.97 o 
 -11   3   1       28.30       32.65      1.45 o 
 -10   3   1       43.31       46.90      1.61 o 
  -9   3   1        0.47        0.62      0.88 o 
  -8   3   1       15.82       25.74      1.08 o 
  -7   3   1      289.28      331.53      2.64 o 
  -6   3   1      703.58      728.34      4.28 o 
  -5   3   1      296.71      337.33      2.45 o 
  -4   3   1       14.16       15.28      0.74 o 
  -3   3   1      885.53      916.07      4.07 o 
  -2   3   1     1442.75     1360.09      6.46 o 
  -1   3   1     4954.38     5029.85     23.59 o 
   0   3   1      236.80      265.90      2.07 o 
   1   3   1      459.68      473.82      2.86 o 
   2   3   1        5.50        7.35      0.71 o 
   3   3   1      701.41      693.71      3.93 o 
   4   3   1     1454.98     1528.89      7.69 o 
   5   3   1       32.12       45.76      1.22 o 
   6   3   1      109.00      102.44      1.56 o 
   7   3   1      122.71      124.76      1.81 o 
   8   3   1        7.20        4.17      0.92 o 
   9   3   1        1.71        2.13      1.00 o 
  10   3   1        0.87        0.86      1.17 o 
  11   3   1       84.78       75.31      2.09 o 
  12   3   1      198.67      206.16      2.82 o 
  13   3   1       31.98       31.79      1.99 o 
  14   3   1       18.60       18.24      1.90 o 
  15   3   1       12.45       11.84      2.53 o 
  16   3   1        0.01        0.00      2.90 o 
 -16   4   1       21.73       26.88      3.20 o 
 -15   4   1        5.62        2.33      1.57 o 
 -14   4   1       57.84       52.53      2.31 o 
 -13   4   1      154.78      142.95      2.56 o 
 -12   4   1       15.04       13.17      1.41 o 
 -11   4   1       54.52       50.95      1.96 o 
 -10   4   1      189.94      182.44      2.46 o 
  -9   4   1       46.15       51.50      1.68 o 
  -8   4   1       55.87       48.82      1.55 o 
  -7   4   1      109.68      111.39      1.76 o 
  -6   4   1      398.81      400.42      2.95 o 
  -5   4   1        7.49       10.93      0.78 o 
  -4   4   1       38.26       29.00      0.90 o 
  -3   4   1     1445.27     1459.29      8.95 o 
  -2   4   1      799.92      738.00      3.70 o 
  -1   4   1     2318.63     2285.95     10.45 o 
   0   4   1     8150.14     7927.44     39.04 o 
   1   4   1     1061.52     1132.12      5.87 o 
   2   4   1      488.37      416.03      3.43 o 
   3   4   1     1281.75     1343.68      6.94 o 
   4   4   1       89.53      108.29      1.53 o 
   5   4   1      612.76      610.98      3.94 o 
   6   4   1       12.70       12.92      0.96 o 
   7   4   1      227.03      228.88      2.41 o 
   8   4   1       22.99       29.99      1.32 o 
   9   4   1       76.13       77.41      1.98 o 
  10   4   1      484.82      465.80      3.96 o 
  11   4   1       82.87       73.68      2.15 o 
  12   4   1      537.28      516.54      4.45 o 
  13   4   1      111.56      103.35      2.98 o 
  14   4   1        2.82        2.04      1.68 o 
  15   4   1        5.98        7.11      2.69 o 
 -16   5   1        8.47       16.15      2.83 o 
 -15   5   1        0.67        0.00      1.82 o 
 -14   5   1       11.14       13.13      1.71 o 
 -13   5   1       59.43       57.84      2.36 o 
 -12   5   1       12.13       17.00      1.52 o 
 -11   5   1        7.53       11.21      1.44 o 
 -10   5   1       11.80       11.90      1.33 o 
  -9   5   1        7.27        9.47      1.21 o 
  -8   5   1      218.52      242.24      2.63 o 
  -7   5   1     1750.76     1827.18      9.52 o 
  -6   5   1       41.60       51.03      1.42 o 
  -5   5   1      869.90      961.89      5.48 o 
  -4   5   1       35.46       41.39      1.19 o 
  -3   5   1      121.51      122.95      1.47 o 
  -2   5   1      964.08      939.90      4.71 o 
  -1   5   1     1743.45     1726.37     15.71 o 
   0   5   1      667.53      633.05      3.84 o 
   1   5   1     1566.45     1527.85      7.81 o 
   2   5   1        0.05        0.00      0.78 o 
   3   5   1      412.56      397.80      2.93 o 
   4   5   1        1.25        0.23      0.82 o 
   5   5   1       38.18       33.76      1.38 o 
   6   5   1      185.31      192.87      2.31 o 
   7   5   1      568.16      588.98      4.17 o 
   8   5   1        0.00        0.50      1.09 o 
   9   5   1      493.84      494.92      4.37 o 
  10   5   1       70.07       64.14      2.07 o 
  11   5   1        0.38        0.00      1.29 o 
  12   5   1        2.75        5.08      1.40 o 
  13   5   1      108.38      103.63      3.58 o 
  14   5   1       48.24       49.43      2.67 o 
  15   5   1        5.18        5.99      2.73 o 
 -16   6   1        2.21        1.56      2.15 o 
 -15   6   1        2.98        4.04      2.49 o 
 -14   6   1        1.54        1.51      1.57 o 
 -13   6   1        0.71        0.21      1.51 o 
 -12   6   1      107.45       98.74      2.69 o 
 -11   6   1        6.23        2.73      1.32 o 
 -10   6   1       88.34       82.75      2.24 o 
  -9   6   1       38.12       39.21      1.64 o 
  -8   6   1        2.91        6.43      1.14 o 
  -7   6   1      518.52      517.33      3.79 o 
  -6   6   1        0.57        1.02      0.84 o 
  -5   6   1       43.28       55.92      1.40 o 
  -4   6   1      143.03      158.83      1.80 o 
  -3   6   1     1942.65     1812.34     10.74 o 
  -2   6   1      210.59      194.54      2.18 o 
  -1   6   1      747.29      770.41      4.61 o 
   0   6   1      396.26      433.37      3.49 o 
   1   6   1      191.60      207.37      2.19 o 
   2   6   1      217.09      240.35      2.35 o 
   3   6   1       37.84       49.13      1.62 o 
   4   6   1        0.34        0.00      0.86 o 
   5   6   1      123.71      136.50      2.15 o 
   6   6   1      226.13      234.25      2.60 o 
   7   6   1       34.75       43.09      1.70 o 
   8   6   1       12.96       11.89      1.28 o 
   9   6   1      213.55      229.15      2.94 o 
  10   6   1      105.56      103.41      2.37 o 
  11   6   1        0.82        0.00      1.30 o 
  12   6   1       22.54       20.83      1.78 o 
  13   6   1        1.44        1.63      1.75 o 
  14   6   1        4.63        8.27      1.99 o 
  15   6   1        1.16        0.00      2.64 o 
 -15   7   1        8.54       10.99      1.90 o 
 -14   7   1        7.31        8.13      1.76 o 
 -13   7   1       12.05       10.72      1.69 o 
 -12   7   1       11.39       11.22      1.65 o 
 -11   7   1       31.84       30.99      1.83 o 
 -10   7   1        0.55        0.00      1.20 o 
  -9   7   1       66.08       63.47      2.08 o 
  -8   7   1       96.24      104.09      2.13 o 
  -7   7   1      108.14      101.68      1.93 o 
  -6   7   1       68.97       64.88      1.58 o 
  -5   7   1       30.74       27.64      1.25 o 
  -4   7   1      233.53      231.51      2.30 o 
  -3   7   1      111.01       91.16      1.62 o 
  -2   7   1     1635.82     1723.64      8.97 o 
  -1   7   1      126.39      138.30      2.02 o 
   0   7   1      642.59      610.31      4.11 o 
   1   7   1      481.35      480.72      3.54 o 
   2   7   1      678.10      673.29      4.45 o 
   3   7   1      842.87      844.61      5.25 o 
   4   7   1       31.10       27.76      1.31 o 
   5   7   1       32.29       29.59      1.41 o 
   6   7   1       92.62      105.32      2.16 o 
   7   7   1      426.43      410.02      3.65 o 
   8   7   1      199.91      186.16      2.76 o 
   9   7   1      356.23      346.81      4.52 o 
  10   7   1       32.68       27.67      1.68 o 
  11   7   1       32.31       28.42      1.76 o 
  12   7   1       20.97       21.98      1.86 o 
  13   7   1        2.52        0.44      1.80 o 
  14   7   1        0.03        0.00      1.96 o 
 -15   8   1        8.67       10.48      2.59 o 
 -14   8   1        0.13        0.00      2.19 o 
 -13   8   1       15.51       13.77      1.86 o 
 -12   8   1        1.33        2.32      1.52 o 
 -11   8   1       19.83       20.01      1.77 o 
 -10   8   1        0.04        0.00      1.39 o 
  -9   8   1       43.44       39.42      2.03 o 
  -8   8   1      695.29      681.16      4.94 o 
  -7   8   1      177.47      159.82      2.31 o 
  -6   8   1      174.95      172.60      2.30 o 
  -5   8   1        1.52        1.44      0.98 o 
  -4   8   1       35.39       38.86      1.47 o 
  -3   8   1        9.46       12.28      1.07 o 
  -2   8   1      529.98      494.28      4.36 o 
  -1   8   1       74.04       67.22      2.27 o 
   0   8   1      358.46      314.96      3.33 o 
   1   8   1      250.14      229.42      2.62 o 
   2   8   1      190.27      219.24      2.53 o 
   3   8   1       87.79       81.11      2.05 o 
   4   8   1        1.07        0.86      1.17 o 
   5   8   1        8.72        9.27      1.32 o 
   6   8   1       13.60       13.00      1.41 o 
   7   8   1       68.33       58.48      2.10 o 
   8   8   1       22.19       26.28      1.66 o 
   9   8   1      409.84      393.54      3.95 o 
  10   8   1      216.13      208.81      3.04 o 
  11   8   1       20.81       21.05      1.81 o 
  12   8   1       25.30       32.26      3.17 o 
  13   8   1       40.66       46.91      4.19 o 
  14   8   1        2.53        7.93      2.12 o 
 -14   9   1        0.21        0.00      2.22 o 
 -13   9   1        0.58        0.00      1.89 o 
 -12   9   1       82.48       80.71      3.14 o 
 -11   9   1       51.55       50.23      2.79 o 
 -10   9   1        8.78        9.69      1.68 o 
  -9   9   1      412.44      400.45      6.78 o 
  -8   9   1       97.22       88.67      2.52 o 
  -7   9   1      244.65      234.21      2.78 o 
  -6   9   1       38.21       47.50      1.78 o 
  -5   9   1      194.94      190.07      2.50 o 
  -4   9   1      400.91      380.10      3.38 o 
  -3   9   1      167.39      177.10      2.91 o 
  -2   9   1      895.83      857.12      5.55 o 
  -1   9   1      137.84      112.56      2.31 o 
   0   9   1       29.38       25.90      1.53 o 
   1   9   1      556.44      495.90      6.81 o 
   2   9   1      584.49      571.63      4.38 o 
   3   9   1      104.14       91.59      2.20 o 
   4   9   1       21.49       24.27      1.52 o 
   5   9   1       15.67       16.22      1.51 o 
   6   9   1       32.71       32.74      1.69 o 
   7   9   1       10.58       11.80      1.50 o 
   8   9   1        1.40        1.16      1.33 o 
   9   9   1       21.32       25.33      1.68 o 
  10   9   1       15.97       19.73      1.80 o 
  11   9   1       40.75       44.12      2.25 o 
  12   9   1        1.41        3.49      2.00 o 
  13   9   1        0.11        3.32      1.99 o 
 -13  10   1       17.69       20.96      2.40 o 
 -12  10   1       43.92       41.13      2.69 o 
 -11  10   1       46.06       38.72      2.66 o 
 -10  10   1       37.77       39.57      2.57 o 
  -9  10   1      202.51      188.70      3.81 o 
  -8  10   1      188.23      179.77      3.67 o 
  -7  10   1       13.05       16.06      1.35 o 
  -6  10   1       75.44       66.56      1.97 o 
  -5  10   1      102.84      101.29      2.20 o 
  -4  10   1        8.38       12.69      1.36 o 
  -3  10   1      425.64      374.73      3.60 o 
  -2  10   1      769.65      730.78      5.20 o 
  -1  10   1       37.03       37.12      1.75 o 
   0  10   1      179.00      181.63      2.86 o 
   1  10   1       16.64       16.78      1.57 o 
   2  10   1      453.34      468.42      4.67 o 
   3  10   1      167.21      174.71      2.79 o 
   4  10   1      201.90      197.06      2.98 o 
   5  10   1        9.41       12.24      1.56 o 
   6  10   1       11.70       14.21      1.56 o 
   7  10   1       26.03       28.32      1.70 o 
   8  10   1      196.01      190.70      2.99 o 
   9  10   1       42.73       46.14      2.28 o 
  10  10   1        0.12        0.85      1.63 o 
  11  10   1       50.56       52.26      2.50 o 
  12  10   1       11.61       12.57      2.63 o 
 -12  11   1        7.05        5.14      2.18 o 
 -11  11   1        0.67        0.00      2.08 o 
 -10  11   1       33.77       31.96      2.54 o 
  -9  11   1       25.13       22.65      2.33 o 
  -8  11   1       30.55       26.53      2.35 o 
  -7  11   1      161.35      152.94      3.58 o 
  -6  11   1       91.54       91.91      3.16 o 
  -5  11   1       63.43       65.76      2.76 o 
  -4  11   1        0.00        1.00      1.25 o 
  -3  11   1      322.00      305.84      3.38 o 
  -2  11   1      101.84       98.37      2.48 o 
  -1  11   1      353.82      327.51      3.70 o 
   0  11   1      263.52      253.24      3.40 o 
   1  11   1       15.58       14.13      1.69 o 
   2  11   1       26.78       28.29      1.80 o 
   3  11   1       86.23       96.91      2.96 o 
   4  11   1      454.26      449.17      4.65 o 
   5  11   1       94.93       94.11      2.49 o 
   6  11   1        2.31        5.52      1.49 o 
   7  11   1       19.22       20.51      1.67 o 
   8  11   1        5.73        6.09      1.78 o 
   9  11   1        0.10        0.81      1.92 o 
  10  11   1       18.18       19.79      2.29 o 
  11  11   1       86.06       84.18      5.13 o 
 -11  12   1        0.04        0.61      2.12 o 
 -10  12   1       29.01       31.93      2.94 o 
  -9  12   1       57.94       58.95      3.08 o 
  -8  12   1        6.22        3.61      2.13 o 
  -7  12   1       10.72        7.45      2.19 o 
  -6  12   1       23.39       21.57      2.40 o 
  -5  12   1        1.16        2.16      1.61 o 
  -4  12   1      129.32      127.78      3.04 o 
  -3  12   1       12.00        9.58      1.79 o 
  -2  12   1       12.25       13.31      1.94 o 
  -1  12   1       12.30       16.62      1.60 o 
   0  12   1       73.50       63.94      2.41 o 
   1  12   1      111.31       98.16      2.56 o 
   2  12   1        8.06        6.23      1.59 o 
   3  12   1      469.85      448.03      4.31 o 
   4  12   1        0.16        2.79      1.56 o 
   5  12   1      264.14      267.30      4.52 o 
   6  12   1       85.43       85.80      2.53 o 
   7  12   1       30.18       32.86      2.53 o 
   8  12   1      134.12      137.45      3.80 o 
   9  12   1        0.00        0.00      2.07 o 
  10  12   1       19.45       25.15      2.60 o 
 -10  13   1       13.58       13.35      2.57 o 
  -9  13   1       10.84       13.26      2.86 o 
  -8  13   1       26.19       31.97      2.72 o 
  -7  13   1        4.97        1.60      2.44 o 
  -6  13   1       13.90       16.14      2.39 o 
  -5  13   1        7.85        6.12      2.23 o 
  -4  13   1       90.62       84.40      2.87 o 
  -3  13   1        3.06        3.71      1.73 o 
  -2  13   1      250.54      235.26      3.76 o 
  -1  13   1      227.74      205.31      3.63 o 
   0  13   1       38.70       39.52      2.03 o 
   1  13   1        1.51        6.34      1.65 o 
   2  13   1        0.03        0.11      1.53 o 
   3  13   1        0.12        2.91      1.87 o 
   4  13   1       24.57       24.67      2.26 o 
   5  13   1        2.09        3.68      2.66 o 
   6  13   1       60.33       59.61      3.10 o 
   7  13   1      116.95      121.83      4.79 o 
   8  13   1        0.08        0.00      2.17 o 
   9  13   1       50.42       63.56      3.97 o 
  -9  14   1       15.07       14.81      3.22 o 
  -8  14   1       12.38       10.46      3.13 o 
  -7  14   1       65.51       69.81      3.26 o 
  -6  14   1        0.43        0.41      2.37 o 
  -5  14   1       16.15       14.09      2.53 o 
  -4  14   1       29.93       25.61      2.64 o 
  -3  14   1       65.75       70.60      2.80 o 
  -2  14   1      153.83      142.59      3.23 o 
  -1  14   1        0.63        2.42      1.78 o 
   0  14   1       21.54       30.17      2.09 o 
   1  14   1        0.32        2.74      1.87 o 
   2  14   1      131.67      124.35      3.45 o 
   3  14   1       19.52       19.61      2.16 o 
   4  14   1       41.97       44.46      2.52 o 
   5  14   1       34.19       31.90      2.72 o 
   6  14   1       14.41       14.44      2.52 o 
   7  14   1        0.44        0.00      2.29 o 
   8  14   1        6.77        8.63      2.71 o 
  -7  15   1        6.09        6.22      3.09 o 
  -6  15   1        0.00        0.00      2.68 o 
  -5  15   1       30.16       31.65      2.94 o 
  -4  15   1       15.57       15.75      2.58 o 
  -3  15   1        0.52        2.10      2.23 o 
  -2  15   1       12.64       17.00      2.57 o 
  -1  15   1        4.93        4.72      2.30 o 
   0  15   1       36.48       34.83      2.54 o 
   1  15   1        6.86        8.52      2.12 o 
   2  15   1       56.98       60.12      3.03 o 
   3  15   1       16.37       22.51      2.33 o 
   4  15   1        2.44        2.47      2.38 o 
   5  15   1        1.00        0.87      2.94 o 
   6  15   1        3.11        3.02      4.44 o 
  -3  16   1        0.16        3.09      2.66 o 
  -2  16   1       12.43       14.55      2.69 o 
  -1  16   1        3.27        4.53      2.18 o 
   0  16   1       35.42       32.47      2.61 o 
   1  16   1       13.77       18.07      2.41 o 
   2  16   1       20.14       31.64      2.64 o 
 -17   0   2       14.57       21.70      3.08 o 
 -16   0   2        4.76        2.54      2.03 o 
 -15   0   2        0.16        0.00      1.87 o 
 -14   0   2      183.17      157.15      3.76 o 
 -13   0   2      351.42      334.57     10.21 o 
 -12   0   2        3.56        6.68      1.68 o 
 -11   0   2       32.70       33.12      1.91 o 
 -10   0   2      351.59      376.27      4.56 o 
  -9   0   2     1324.50     1362.94     10.53 o 
  -8   0   2     2148.57     2321.46     16.30 o 
  -7   0   2       54.35       53.52      1.78 o 
  -6   0   2        8.99       11.00      0.98 o 
  -5   0   2     2426.88     2283.41     16.34 o 
  -4   0   2     6158.75     6147.78     80.31 o 
  -3   0   2      937.68      865.52      6.34 o 
  -2   0   2     2434.21     2453.82     17.61 o 
  -1   0   2      383.82      418.61      3.38 o 
   0   0   2     3038.69     3272.75     21.03 o 
   1   0   2     6282.61     6117.07     58.73 o 
   2   0   2    25634.87    23510.09    346.68 o 
   3   0   2      433.26      462.30      3.02 o 
   4   0   2      246.28      272.59      2.10 o 
   5   0   2      276.12      347.10      3.37 o 
   6   0   2     1297.48     1319.36      9.76 o 
   7   0   2      342.44      387.75      3.94 o 
   8   0   2      587.98      607.21      6.35 o 
   9   0   2       47.16       51.57      3.23 o 
  10   0   2     1319.06     1309.23     14.97 o 
  11   0   2     1926.61     1980.03     15.06 o 
  12   0   2       27.76       33.40      5.35 o 
  13   0   2       10.17        6.76      4.18 o 
  14   0   2        0.01        0.00      3.07 o 
  15   0   2        1.86        0.00      3.32 o 
 -17   1   2        6.84        7.47      1.97 o 
 -16   1   2        0.16        0.00      1.47 o 
 -15   1   2       13.28        9.97      1.44 o 
 -14   1   2       46.54       45.34      2.04 o 
 -13   1   2      134.68      121.31      2.30 o 
 -12   1   2       48.74       52.44      1.85 o 
 -11   1   2       93.49       92.59      1.89 o 
 -10   1   2      174.03      173.93      2.21 o 
  -9   1   2      141.57      147.83      1.91 o 
  -8   1   2      397.49      407.08      3.01 o 
  -7   1   2     1611.15     1882.02      9.38 o 
  -6   1   2     2988.87     3134.22     15.59 o 
  -5   1   2       31.10       22.82      0.82 o 
  -4   1   2      260.09      247.98      2.60 o 
  -3   1   2     3671.91     3520.95     16.22 o 
  -2   1   2     3121.15     3148.77     13.68 o 
  -1   1   2    14042.05    13702.50     94.39 o 
   0   1   2    27764.67    25383.63    170.75 o 
   1   1   2      252.53      235.97      2.54 o 
   2   1   2      482.94      450.00      2.68 o 
   3   1   2      602.82      629.01      4.04 o 
   4   1   2       69.35       75.39      0.79 o 
   5   1   2       65.30       58.32      1.35 o 
   6   1   2      127.18      135.04      1.50 o 
   7   1   2       36.09       45.12      1.16 o 
   8   1   2      290.51      294.17      2.59 o 
   9   1   2      576.26      560.80      3.99 o 
  10   1   2      382.52      359.88      3.22 o 
  11   1   2      176.46      175.75      3.91 o 
  12   1   2       24.89       28.04      1.78 o 
  13   1   2        2.73        2.76      2.10 o 
  14   1   2       30.61       28.31      2.72 o 
  15   1   2       19.72       21.23      2.82 o 
 -17   2   2        0.03        2.08      1.88 o 
 -16   2   2        1.78        2.49      2.26 o 
 -15   2   2        1.41        2.19      1.61 o 
 -14   2   2       14.39        9.07      1.41 o 
 -13   2   2       43.85       41.49      1.77 o 
 -12   2   2       41.24       39.74      1.71 o 
 -11   2   2      115.49      104.37      2.01 o 
 -10   2   2        7.35        8.06      1.01 o 
  -9   2   2      273.24      290.12      2.63 o 
  -8   2   2        3.58        2.40      0.80 o 
  -7   2   2       15.18       26.60      1.07 o 
  -6   2   2      606.37      621.65      3.70 o 
  -5   2   2       68.30       65.96      0.92 o 
  -4   2   2     1681.38     1653.10      8.96 o 
  -3   2   2      494.39      508.97      3.71 o 
  -2   2   2       23.29       22.35      1.50 o 
  -1   2   2     3823.79     3721.68     20.04 o 
   0   2   2    23277.78    21923.96    137.27 o 
   1   2   2     4000.65     3928.81     18.58 o 
   2   2   2      570.33      558.33      2.84 o 
   3   2   2        0.06        0.11      0.42 o 
   4   2   2      207.18      215.70      1.53 o 
   5   2   2      723.18      707.01      4.13 o 
   6   2   2       20.15       27.86      1.10 o 
   7   2   2      670.79      689.52      4.43 o 
   8   2   2        4.16        8.36      0.91 o 
   9   2   2        4.56        3.82      1.05 o 
  10   2   2      202.66      185.68      2.53 o 
  11   2   2      294.02      304.00      3.16 o 
  12   2   2       22.35       23.25      1.68 o 
  13   2   2       48.92       46.50      2.83 o 
  14   2   2        1.60        0.01      2.32 o 
  15   2   2        3.95        0.00      2.37 o 
 -17   3   2        2.79        4.39      2.65 o 
 -16   3   2        2.56        6.55      2.37 o 
 -15   3   2        7.37        7.22      1.59 o 
 -14   3   2       30.16       29.01      1.91 o 
 -13   3   2      217.62      202.54      3.35 o 
 -12   3   2        3.09        0.00      1.18 o 
 -11   3   2      151.55      151.59      3.21 o 
 -10   3   2      115.55      123.29      2.95 o 
  -9   3   2      139.48      150.73      2.04 o 
  -8   3   2       14.42       15.85      0.96 o 
  -7   3   2     3461.05     3689.41     19.17 o 
  -6   3   2       58.40       62.53      1.04 o 
  -5   3   2      238.28      247.95      2.61 o 
  -4   3   2     3035.12     3071.64     15.63 o 
  -3   3   2     1280.86     1278.46      7.12 o 
  -2   3   2       39.44       27.98      1.38 o 
  -1   3   2      826.39      798.19      3.95 o 
   0   3   2    16519.45    16109.40    133.89 o 
   1   3   2      933.02      976.83      5.14 o 
   2   3   2     2302.52     2363.41     11.72 o 
   3   3   2     3601.00     3385.95     21.09 o 
   4   3   2       32.79       28.27      1.09 o 
   5   3   2     2068.32     2187.95     10.20 o 
   6   3   2        1.94        4.29      0.82 o 
   7   3   2       19.71       23.07      1.03 o 
   8   3   2        0.04        0.00      0.93 o 
   9   3   2      607.56      614.08      4.42 o 
  10   3   2      409.09      412.74      3.64 o 
  11   3   2      271.83      281.78      3.11 o 
  12   3   2       23.07       23.57      1.79 o 
  13   3   2        0.36        0.00      2.16 o 
  14   3   2       14.66       11.05      2.44 o 
  15   3   2        0.01        0.00      2.48 o 
 -16   4   2       17.85       15.20      1.91 o 
 -15   4   2        9.35       17.25      1.82 o 
 -14   4   2      173.33      145.42      2.99 o 
 -13   4   2       16.39       20.68      1.71 o 
 -12   4   2        0.00        0.00      1.27 o 
 -11   4   2       70.27       70.62      2.03 o 
 -10   4   2       35.42       37.87      1.61 o 
  -9   4   2        0.02        0.00      0.98 o 
  -8   4   2      263.82      269.67      2.49 o 
  -7   4   2     1365.46     1505.91      8.93 o 
  -6   4   2      504.62      544.74      4.00 o 
  -5   4   2       50.35       63.48      1.44 o 
  -4   4   2      116.46      138.76      1.37 o 
  -3   4   2     2426.34     2354.15     12.66 o 
  -2   4   2      597.93      616.41      3.98 o 
  -1   4   2      406.91      393.12      2.31 o 
   0   4   2      714.22      708.30      4.06 o 
   1   4   2     2659.32     2673.75     16.07 o 
   2   4   2      213.33      221.15      2.04 o 
   3   4   2      556.57      576.56      3.70 o 
   4   4   2     1899.70     2079.32     10.39 o 
   5   4   2      273.24      244.32      2.36 o 
   6   4   2        2.49        6.22      0.94 o 
   7   4   2        3.29        5.76      1.01 o 
   8   4   2      104.65      102.62      2.01 o 
   9   4   2       93.21       83.62      2.08 o 
  10   4   2      799.52      800.82      5.52 o 
  11   4   2      121.80      123.05      2.86 o 
  12   4   2        0.02        0.00      1.43 o 
  13   4   2       41.53       45.78      2.98 o 
  14   4   2       13.02        9.30      2.50 o 
  15   4   2        4.22        1.93      2.79 o 
 -16   5   2        7.60       11.12      1.89 o 
 -15   5   2       18.41       21.85      1.94 o 
 -14   5   2       59.65       70.03      2.53 o 
 -13   5   2        0.28        0.00      1.47 o 
 -12   5   2      146.60      142.07      2.85 o 
 -11   5   2      153.34      148.41      2.52 o 
 -10   5   2       24.04       23.30      1.41 o 
  -9   5   2       22.95       21.63      1.25 o 
  -8   5   2      160.01      159.05      2.07 o 
  -7   5   2       48.30       48.95      1.28 o 
  -6   5   2      473.40      509.69      4.30 o 
  -5   5   2        0.15        0.02      0.75 o 
  -4   5   2       87.45       92.37      1.31 o 
  -3   5   2        7.47        6.47      0.76 o 
  -2   5   2      183.29      188.41      2.11 o 
  -1   5   2     1001.68     1023.47      5.08 o 
   0   5   2     1821.10     1800.22      9.01 o 
   1   5   2       20.29       12.38      0.86 o 
   2   5   2      416.72      420.30      3.09 o 
   3   5   2        2.93        4.71      0.92 o 
   4   5   2       26.53       21.25      1.07 o 
   5   5   2       86.64       92.00      1.76 o 
   6   5   2       63.19       68.74      1.71 o 
   7   5   2        8.13        5.29      1.09 o 
   8   5   2        0.53        0.52      1.10 o 
   9   5   2       48.97       45.86      1.75 o 
  10   5   2       17.56       15.03      1.47 o 
  11   5   2       40.59       44.89      2.24 o 
  12   5   2      149.73      167.03      3.29 o 
  13   5   2        4.54        5.68      1.69 o 
  14   5   2       43.78       42.78      3.14 o 
 -16   6   2        2.28        0.00      1.75 o 
 -15   6   2       30.74       32.85      2.17 o 
 -14   6   2       33.59       26.87      1.95 o 
 -13   6   2        1.56        1.88      1.47 o 
 -12   6   2       72.69       70.92      2.41 o 
 -11   6   2       56.82       58.75      2.30 o 
 -10   6   2      146.17      139.68      2.71 o 
  -9   6   2       91.62       86.76      1.99 o 
  -8   6   2       49.26       57.86      2.08 o 
  -7   6   2        4.37        4.99      0.72 o 
  -6   6   2       51.77       49.62      1.01 o 
  -5   6   2        0.87        1.97      1.24 o 
  -4   6   2        1.83        7.81      1.17 o 
  -3   6   2      133.14      140.24      2.19 o 
  -2   6   2       14.88       24.19      0.86 o 
  -1   6   2     1040.19     1121.14      6.19 o 
   0   6   2      937.93      880.56      5.17 o 
   1   6   2      964.96     1013.75      7.21 o 
   2   6   2       79.49       67.87      1.65 o 
   3   6   2      109.49       96.68      1.85 o 
   4   6   2      115.09      126.49      2.02 o 
   5   6   2       49.96       44.83      1.67 o 
   6   6   2      359.45      344.87      3.16 o 
   7   6   2        1.68        1.30      1.15 o 
   8   6   2       79.03       82.52      2.24 o 
   9   6   2       91.41       89.11      2.38 o 
  10   6   2      267.63      286.79      3.15 o 
  11   6   2        7.43        9.92      1.93 o 
  12   6   2      175.85      180.16      3.40 o 
  13   6   2        2.87        0.60      1.60 o 
  14   6   2        7.82        7.47      2.88 o 
 -15   7   2       24.15       24.37      2.38 o 
 -14   7   2        5.43        4.32      1.97 o 
 -13   7   2       45.19       49.98      2.23 o 
 -12   7   2       50.59       47.37      2.17 o 
 -11   7   2       52.92       51.50      2.10 o 
 -10   7   2       51.37       53.13      2.11 o 
  -9   7   2       53.68       51.71      2.14 o 
  -8   7   2        9.89       14.43      1.65 o 
  -7   7   2      761.77      717.39      4.62 o 
  -6   7   2       76.50       79.97      1.44 o 
  -5   7   2       52.00       58.17      1.21 o 
  -4   7   2      129.25      145.92      2.14 o 
  -3   7   2       26.42       24.76      1.34 o 
  -2   7   2      136.91      135.99      1.91 o 
  -1   7   2      275.75      302.78      3.06 o 
   0   7   2      744.04      758.33      4.81 o 
   1   7   2       36.26       43.80      1.57 o 
   2   7   2        4.82        3.47      1.03 o 
   3   7   2     1545.50     1610.16      8.70 o 
   4   7   2       30.87       27.73      1.33 o 
   5   7   2       50.33       50.99      1.77 o 
   6   7   2       46.86       46.76      1.86 o 
   7   7   2        1.85        1.59      1.28 o 
   8   7   2       44.93       43.11      1.86 o 
   9   7   2       46.75       51.87      2.10 o 
  10   7   2      218.79      205.68      3.02 o 
  11   7   2      135.01      140.48      4.30 o 
  12   7   2      149.58      144.54      3.33 o 
  13   7   2        9.91       14.61      3.09 o 
  14   7   2        0.34        0.00      2.59 o 
 -15   8   2        5.79        4.86      2.10 o 
 -14   8   2        3.84        5.81      2.02 o 
 -13   8   2       13.83       13.68      2.15 o 
 -12   8   2       30.25       27.44      2.25 o 
 -11   8   2        0.05        0.00      1.40 o 
 -10   8   2       12.16       13.67      1.55 o 
  -9   8   2      217.26      215.70      3.08 o 
  -8   8   2      337.83      321.34      3.63 o 
  -7   8   2      287.69      289.69      2.63 o 
  -6   8   2      375.81      378.38      3.10 o 
  -5   8   2       82.85       81.26      1.67 o 
  -4   8   2       33.28       31.28      1.48 o 
  -3   8   2       38.39       41.72      1.81 o 
  -2   8   2       33.39       28.41      1.40 o 
  -1   8   2      361.93      375.52      4.46 o 
   0   8   2        3.56        3.13      1.10 o 
   1   8   2       41.70       43.12      1.73 o 
   2   8   2      150.19      159.19      3.43 o 
   3   8   2       43.81       48.22      1.80 o 
   4   8   2       73.51       81.01      2.24 o 
   5   8   2      107.04      112.05      2.32 o 
   6   8   2       42.46       42.74      1.78 o 
   7   8   2       16.55       17.42      1.53 o 
   8   8   2       48.25       47.61      2.04 o 
   9   8   2       80.91       73.62      2.33 o 
  10   8   2      185.68      184.71      2.97 o 
  11   8   2       74.44       84.44      2.90 o 
  12   8   2       73.88       82.78      3.19 o 
  13   8   2        8.60       11.95      2.17 o 
 -14   9   2        0.01        0.00      2.15 o 
 -13   9   2       17.76       17.64      4.00 o 
 -12   9   2        2.58        4.11      1.96 o 
 -11   9   2       47.50       51.05      2.76 o 
 -10   9   2      197.11      201.74      3.93 o 
  -9   9   2      234.47      218.75      4.71 o 
  -8   9   2      164.01      144.35      3.39 o 
  -7   9   2        1.96        2.97      1.22 o 
  -6   9   2       85.90       79.75      2.06 o 
  -5   9   2       15.02       13.99      1.01 o 
  -4   9   2       29.65       32.21      1.71 o 
  -3   9   2      263.24      257.89      2.66 o 
  -2   9   2      322.09      328.61      3.22 o 
  -1   9   2       35.34       40.90      1.77 o 
   0   9   2      107.72      117.08      3.33 o 
   1   9   2      183.23      180.50      2.74 o 
   2   9   2       89.86       93.03      2.21 o 
   3   9   2        0.24        0.00      1.33 o 
   4   9   2      143.25      137.84      2.59 o 
   5   9   2      180.06      172.00      2.80 o 
   6   9   2        6.35        6.05      1.49 o 
   7   9   2        4.57        6.06      1.47 o 
   8   9   2       19.05       24.55      1.69 o 
   9   9   2       52.39       62.77      2.24 o 
  10   9   2       19.00       20.59      1.77 o 
  11   9   2        4.87        9.88      2.60 o 
  12   9   2        0.49        3.47      2.92 o 
 -13  10   2        2.71        0.08      2.15 o 
 -12  10   2        6.61        5.17      2.17 o 
 -11  10   2        4.45        5.42      2.06 o 
 -10  10   2        4.63        4.70      2.10 o 
  -9  10   2       21.92       18.12      2.19 o 
  -8  10   2      152.06      140.21      3.50 o 
  -7  10   2       56.00       58.56      2.73 o 
  -6  10   2      264.39      257.44      3.39 o 
  -5  10   2      125.55      114.33      3.44 o 
  -4  10   2        9.26        8.60      1.54 o 
  -3  10   2      175.73      170.85      2.76 o 
  -2  10   2       27.13       31.62      1.67 o 
  -1  10   2       70.84       65.77      2.29 o 
   0  10   2       27.07       24.44      1.67 o 
   1  10   2        0.07        0.40      1.48 o 
   2  10   2       97.34       85.49      2.54 o 
   3  10   2        5.45        6.01      1.58 o 
   4  10   2       12.65       15.07      1.63 o 
   5  10   2       31.05       30.82      1.78 o 
   6  10   2      204.55      212.64      3.37 o 
   7  10   2       17.31       20.72      1.64 o 
   8  10   2       24.28       32.90      1.85 o 
   9  10   2        0.13        2.25      1.56 o 
  10  10   2      161.95      182.52      3.96 o 
  11  10   2       24.86       26.45      2.37 o 
  12  10   2        0.98        4.25      3.00 o 
 -13  11   2        0.31        0.00      2.83 o 
 -12  11   2       13.32       17.65      2.42 o 
 -11  11   2       41.81       42.04      2.84 o 
 -10  11   2       46.70       42.70      3.62 o 
  -9  11   2        0.19        1.18      2.68 o 
  -8  11   2        0.26        0.00      1.84 o 
  -7  11   2        0.17        0.17      1.89 o 
  -6  11   2      272.22      266.21      4.38 o 
  -5  11   2      530.88      520.11      4.97 o 
  -4  11   2       55.97       53.72      2.32 o 
  -3  11   2      360.84      336.46      4.07 o 
  -2  11   2       64.76       63.07      2.21 o 
  -1  11   2       46.15       40.69      2.02 o 
   0  11   2      127.94      115.86      2.72 o 
   1  11   2       81.81       80.05      2.52 o 
   2  11   2       73.69       66.64      2.46 o 
   3  11   2       87.72       87.04      2.54 o 
   4  11   2       69.93       62.40      2.35 o 
   5  11   2       55.99       55.57      2.32 o 
   6  11   2        6.75       10.62      1.61 o 
   7  11   2        1.60        2.76      1.56 o 
   8  11   2        9.10       13.75      1.69 o 
   9  11   2        1.52        6.14      1.77 o 
  10  11   2       20.07       23.49      2.29 o 
  11  11   2       18.84       20.45      2.91 o 
 -12  12   2        1.25        0.00      2.33 o 
 -11  12   2        1.69        1.35      2.26 o 
 -10  12   2        0.06        1.04      2.86 o 
  -9  12   2       47.20       45.51      2.83 o 
  -8  12   2        8.16        8.95      2.30 o 
  -7  12   2        0.76        1.01      2.05 o 
  -6  12   2        7.76        7.86      2.15 o 
  -5  12   2       12.48       12.78      2.20 o 
  -4  12   2      207.43      208.03      3.43 o 
  -3  12   2      163.92      173.40      3.25 o 
  -2  12   2       29.43       33.45      2.11 o 
  -1  12   2       30.03       31.29      1.99 o 
   0  12   2        1.14        1.86      1.59 o 
   1  12   2        0.09        0.54      1.55 o 
   2  12   2      194.65      201.37      3.22 o 
   3  12   2       11.03       15.01      1.75 o 
   4  12   2       20.22       17.32      1.90 o 
   5  12   2        3.59        6.06      1.87 o 
   6  12   2        0.37        0.75      1.67 o 
   7  12   2        1.04        6.53      1.64 o 
   8  12   2       22.39       24.40      2.64 o 
   9  12   2        6.64        4.24      2.26 o 
  10  12   2       18.35       21.45      3.04 o 
 -10  13   2       20.09       23.11      2.66 o 
  -9  13   2       10.01        6.88      2.86 o 
  -8  13   2        0.00        0.00      2.06 o 
  -7  13   2        6.07       10.13      2.26 o 
  -6  13   2       23.76       17.88      2.39 o 
  -5  13   2       31.60       33.74      2.83 o 
  -4  13   2        7.64        7.44      2.26 o 
  -3  13   2        2.57        1.89      1.67 o 
  -2  13   2       45.84       39.70      2.24 o 
  -1  13   2       19.94       18.57      1.96 o 
   0  13   2        0.57        3.13      1.73 o 
   1  13   2        4.44        5.31      1.72 o 
   2  13   2        0.00        2.42      1.65 o 
   3  13   2      152.79      157.04      4.54 o 
   4  13   2      210.70      199.20      4.07 o 
   5  13   2        2.87        6.60      2.34 o 
   6  13   2       12.63       14.59      2.42 o 
   7  13   2       26.88       30.25      2.76 o 
   8  13   2        1.59        2.60      2.94 o 
   9  13   2       11.99       17.83      2.54 o 
  -9  14   2        0.09        0.00      3.47 o 
  -8  14   2        7.42        4.58      2.45 o 
  -7  14   2        2.25        2.96      2.23 o 
  -6  14   2        4.30        1.58      2.26 o 
  -5  14   2        5.53        6.40      2.22 o 
  -4  14   2        3.34        4.08      2.29 o 
  -3  14   2        0.36        2.73      2.30 o 
  -2  14   2        6.44       10.16      1.91 o 
  -1  14   2        0.54        3.99      1.84 o 
   0  14   2       22.14       31.96      2.19 o 
   1  14   2        0.45        3.98      1.75 o 
   2  14   2       18.09       23.67      2.26 o 
   3  14   2       17.92       18.10      2.24 o 
   4  14   2       48.08       50.74      5.24 o 
   5  14   2        5.41        9.74      3.38 o 
   6  14   2        5.83        2.50      2.29 o 
   7  14   2       11.93       14.75      4.75 o 
  -7  15   2       16.05       16.23      2.66 o 
  -6  15   2       37.30       38.67      3.02 o 
  -5  15   2       99.10      106.04      3.81 o 
  -4  15   2       70.06       74.26      3.41 o 
  -3  15   2        0.05        2.55      2.22 o 
  -2  15   2      108.34      107.15      5.07 o 
  -1  15   2       51.08       52.91      3.49 o 
   0  15   2        4.67       11.97      2.84 o 
   1  15   2      111.58      124.29      3.59 o 
   2  15   2       38.97       50.02      2.85 o 
   3  15   2        7.67       12.77      2.21 o 
   4  15   2       42.88       46.59      3.12 o 
   5  15   2        0.06        1.31      2.55 o 
  -3  16   2       93.44      114.64      6.60 o 
  -2  16   2       47.94       63.84      3.65 o 
  -1  16   2        6.51       11.07      2.71 o 
   0  16   2       13.78       18.26      2.48 o 
   1  16   2       11.78       13.73      2.38 o 
 -17   1   3        9.90       17.08      1.92 o 
 -16   1   3       22.62       31.09      3.11 o 
 -15   1   3        2.35        4.22      1.35 o 
 -14   1   3        5.47        8.06      1.38 o 
 -13   1   3       32.62       31.46      1.63 o 
 -12   1   3      236.18      245.73      2.92 o 
 -11   1   3       58.77       59.40      1.74 o 
 -10   1   3        9.48        7.19      1.00 o 
  -9   1   3      358.35      318.24      2.81 o 
  -8   1   3       16.15       19.53      0.95 o 
  -7   1   3        0.35        0.04      0.72 o 
  -6   1   3      673.79      694.56      5.81 o 
  -5   1   3      220.10      247.66      2.32 o 
  -4   1   3        1.88        0.17      0.57 o 
  -3   1   3     1600.76     1606.41      7.95 o 
  -2   1   3     2672.75     2552.83     12.69 o 
  -1   1   3     1267.49     1304.16      6.51 o 
   0   1   3     1288.74     1202.56      6.04 o 
   1   1   3     4471.66     4472.32     26.96 o 
   2   1   3      564.99      589.98      5.20 o 
   3   1   3      496.30      492.67      3.00 o 
   4   1   3      116.90      132.32      1.70 o 
   5   1   3      254.84      252.82      2.49 o 
   6   1   3      113.73      106.21      1.74 o 
   7   1   3        1.02        1.42      0.68 o 
   8   1   3      219.75      230.96      2.26 o 
   9   1   3      737.05      731.20      6.21 o 
  10   1   3      346.35      353.35      3.87 o 
  11   1   3       15.15       18.05      2.34 o 
  12   1   3        6.07        6.42      2.30 o 
  13   1   3        0.24        0.00      2.16 o 
  14   1   3       23.21       19.71      2.82 o 
  15   1   3        1.06        0.00      2.52 o 
 -17   2   3        4.50        5.17      2.15 o 
 -16   2   3        2.46       10.15      3.62 o 
 -15   2   3       33.55       32.40      2.13 o 
 -14   2   3      104.85       87.33      2.29 o 
 -13   2   3      545.61      469.52      4.12 o 
 -12   2   3      353.99      351.34      3.46 o 
 -11   2   3       71.25       72.16      1.90 o 
 -10   2   3      518.45      518.00      3.84 o 
  -9   2   3       15.71       21.08      1.08 o 
  -8   2   3        5.49       11.72      0.87 o 
  -7   2   3       62.21       69.11      1.38 o 
  -6   2   3       23.23       31.87      1.06 o 
  -5   2   3      286.83      295.21      2.16 o 
  -4   2   3     5630.19     5614.80     25.96 o 
  -3   2   3     1200.89     1220.96      6.22 o 
  -2   2   3      523.51      518.76      3.15 o 
  -1   2   3      848.76      824.90      4.49 o 
   0   2   3      850.58      825.19      4.48 o 
   1   2   3     3838.53     3813.40     18.83 o 
   2   2   3     5356.99     5364.36     25.03 o 
   3   2   3      180.18      196.52      2.20 o 
   4   2   3      574.24      582.06      4.23 o 
   5   2   3       20.67       17.11      1.00 o 
   6   2   3        1.86        1.55      0.68 o 
   7   2   3       50.11       58.93      1.49 o 
   8   2   3       45.03       44.54      2.24 o 
   9   2   3       51.61       49.81      2.36 o 
  10   2   3      208.87      204.03      3.09 o 
  11   2   3      243.83      238.91      4.57 o 
  12   2   3       30.36       29.92      2.66 o 
  13   2   3        4.59        1.47      2.29 o 
  14   2   3        5.23        6.47      2.44 o 
  15   2   3        0.09        0.00      2.61 o 
 -17   3   3        5.97       14.45      5.09 o 
 -16   3   3        0.01        4.38      4.27 o 
 -15   3   3        6.08        3.89      1.57 o 
 -14   3   3       34.34       36.56      1.98 o 
 -13   3   3        2.38        1.45      1.36 o 
 -12   3   3       43.98       44.19      1.72 o 
 -11   3   3       68.91       75.12      1.92 o 
 -10   3   3       74.98       77.74      1.87 o 
  -9   3   3       55.31       54.58      1.48 o 
  -8   3   3      135.48      150.47      1.85 o 
  -7   3   3       26.67       35.70      0.95 o 
  -6   3   3       15.90        8.78      1.05 o 
  -5   3   3     1429.61     1590.70      8.01 o 
  -4   3   3       53.98       54.59      1.60 o 
  -3   3   3     2550.77     2525.09     10.71 o 
  -2   3   3     5152.42     5074.93     24.66 o 
  -1   3   3      722.02      800.19      4.44 o 
   0   3   3       35.74       41.87      1.14 o 
   1   3   3      865.37      901.24      4.96 o 
   2   3   3       84.47       80.67      1.31 o 
   3   3   3       39.60       30.57      1.07 o 
   4   3   3        0.51        0.00      0.71 o 
   5   3   3       37.00       35.45      1.19 o 
   6   3   3       19.56       22.96      1.08 o 
   7   3   3       74.99       78.03      1.72 o 
   8   3   3       14.09       13.73      1.08 o 
   9   3   3       30.79       37.27      1.59 o 
  10   3   3        0.08        1.90      1.37 o 
  11   3   3        0.06        0.79      1.38 o 
  12   3   3        7.67        4.16      2.57 o 
  13   3   3        7.10        3.85      2.30 o 
  14   3   3        8.07       11.05      2.70 o 
 -17   4   3        8.50       11.88      2.68 o 
 -16   4   3        3.64        2.19      1.82 o 
 -15   4   3        0.36        0.00      1.61 o 
 -14   4   3        0.02        0.51      1.51 o 
 -13   4   3        7.21        5.24      1.52 o 
 -12   4   3        2.12        0.00      1.38 o 
 -11   4   3        6.83        9.21      1.32 o 
 -10   4   3       28.49       26.79      1.34 o 
  -9   4   3       57.49       55.96      1.56 o 
  -8   4   3       44.92       37.47      1.60 o 
  -7   4   3       56.40       64.51      1.72 o 
  -6   4   3       26.56       28.38      1.33 o 
  -5   4   3     2281.89     2447.74     13.18 o 
  -4   4   3       44.22       53.24      1.75 o 
  -3   4   3      991.15      934.72      5.66 o 
  -2   4   3        1.12        1.93      0.54 o 
  -1   4   3     2045.43     2038.89     10.15 o 
   0   4   3     1637.66     1713.67      8.61 o 
   1   4   3      408.60      431.90      2.99 o 
   2   4   3      438.98      457.55      3.15 o 
   3   4   3       63.95       65.54      1.53 o 
   4   4   3       21.24       20.85      1.03 o 
   5   4   3       56.16       50.32      1.43 o 
   6   4   3      134.70      143.88      2.00 o 
   7   4   3      102.04       98.91      1.89 o 
   8   4   3       74.37       75.92      1.91 o 
   9   4   3       46.57       50.94      1.88 o 
  10   4   3       39.53       39.60      2.02 o 
  11   4   3        0.44        1.01      1.39 o 
  12   4   3       38.59       32.82      2.81 o 
  13   4   3       29.50       31.28      2.90 o 
  14   4   3        6.10        5.63      2.63 o 
 -16   5   3        0.57        0.00      1.67 o 
 -15   5   3        0.49        0.07      1.62 o 
 -14   5   3       59.77       54.27      2.48 o 
 -13   5   3       34.45       36.57      1.98 o 
 -12   5   3      132.75      118.25      2.67 o 
 -11   5   3      151.50      139.99      2.80 o 
 -10   5   3      121.91      122.11      2.59 o 
  -9   5   3       66.88       57.87      1.97 o 
  -8   5   3      125.44      132.00      2.31 o 
  -7   5   3       29.89       24.54      1.41 o 
  -6   5   3      221.59      245.62      2.61 o 
  -5   5   3        1.19        1.42      1.20 o 
  -4   5   3        6.15       10.89      1.55 o 
  -3   5   3      320.85      332.04      2.93 o 
  -2   5   3     1756.47     1814.96     11.31 o 
  -1   5   3      728.99      757.21      4.47 o 
   0   5   3       22.61       16.79      1.06 o 
   1   5   3        6.82        7.12      0.88 o 
   2   5   3      448.64      491.61      3.50 o 
   3   5   3     2772.70     2873.71     14.09 o 
   4   5   3        1.79        1.98      0.96 o 
   5   5   3       28.24       30.82      1.36 o 
   6   5   3       66.35       67.21      1.83 o 
   7   5   3        5.16        6.45      1.13 o 
   8   5   3        1.77        1.51      1.17 o 
   9   5   3      863.01      891.85      6.91 o 
  10   5   3      693.40      679.33      5.95 o 
  11   5   3       45.01       52.77      2.37 o 
  12   5   3       54.49       43.54      3.04 o 
  13   5   3       37.02       41.16      3.13 o 
  14   5   3        5.95        5.65      2.79 o 
 -16   6   3       59.88       65.04      3.22 o 
 -15   6   3        2.04        0.00      1.92 o 
 -14   6   3        0.11        0.00      1.60 o 
 -13   6   3        0.01        0.00      1.50 o 
 -12   6   3        2.10        1.26      1.47 o 
 -11   6   3      124.50      114.74      2.70 o 
 -10   6   3      151.93      137.40      2.65 o 
  -9   6   3       21.75       18.46      1.48 o 
  -8   6   3      687.53      684.32      5.20 o 
  -7   6   3      283.13      300.32      3.16 o 
  -6   6   3       82.32       84.89      2.90 o 
  -5   6   3      688.95      699.62      5.78 o 
  -4   6   3       77.91       73.90      2.24 o 
  -3   6   3     1804.78     1860.81     10.47 o 
  -2   6   3      760.28      831.30      5.56 o 
  -1   6   3      231.00      194.19      2.16 o 
   0   6   3      112.54      111.98      1.74 o 
   1   6   3      646.06      653.75      4.32 o 
   2   6   3       53.96       71.08      1.71 o 
   3   6   3       21.82       29.94      1.33 o 
   4   6   3       92.01       94.59      1.98 o 
   5   6   3       45.60       46.77      1.72 o 
   6   6   3        4.13        1.86      1.12 o 
   7   6   3       67.12       70.29      2.07 o 
   8   6   3      101.62       98.43      2.26 o 
   9   6   3       36.83       36.20      2.10 o 
  10   6   3       11.05       12.86      1.68 o 
  11   6   3       15.46       15.49      1.82 o 
  12   6   3       27.06       25.54      2.72 o 
  13   6   3       20.19       18.87      2.83 o 
 -15   7   3        3.14        4.51      1.97 o 
 -14   7   3        6.26        5.88      2.03 o 
 -13   7   3        6.09        8.77      2.00 o 
 -12   7   3       42.38       39.88      2.44 o 
 -11   7   3      243.24      231.01      3.39 o 
 -10   7   3      130.16      124.93      2.59 o 
  -9   7   3       18.42       20.41      1.51 o 
  -8   7   3      165.52      155.21      3.23 o 
  -7   7   3      802.39      768.94      5.51 o 
  -6   7   3      406.01      427.41      5.37 o 
  -5   7   3        9.30        9.60      1.00 o 
  -4   7   3      111.28      102.94      1.90 o 
  -3   7   3        7.10        3.26      1.03 o 
  -2   7   3        1.30        2.30      1.06 o 
  -1   7   3       16.13       10.65      1.02 o 
   0   7   3      302.21      302.36      2.77 o 
   1   7   3       18.48       19.40      1.17 o 
   2   7   3      250.19      238.04      2.62 o 
   3   7   3       67.83       65.29      2.59 o 
   4   7   3       36.39       44.47      1.81 o 
   5   7   3       33.33       40.22      1.70 o 
   6   7   3        6.57        7.25      1.32 o 
   7   7   3      324.80      305.63      3.32 o 
   8   7   3      239.54      246.30      2.92 o 
   9   7   3       74.04       67.95      2.58 o 
  10   7   3       34.77       43.90      2.27 o 
  11   7   3        0.19        0.00      1.59 o 
  12   7   3       21.40       23.85      2.08 o 
  13   7   3        3.15        2.11      2.53 o 
 -15   8   3        0.49        0.00      2.02 o 
 -14   8   3       24.76       27.00      3.32 o 
 -13   8   3       15.92       18.30      2.22 o 
 -12   8   3        8.93       10.88      2.35 o 
 -11   8   3        5.22        2.07      1.88 o 
 -10   8   3       20.49       18.48      2.43 o 
  -9   8   3        0.18        0.00      1.71 o 
  -8   8   3       45.68       49.82      2.49 o 
  -7   8   3       79.55       82.84      2.94 o 
  -6   8   3      210.62      211.32      3.59 o 
  -5   8   3       59.85       58.93      2.24 o 
  -4   8   3      195.93      193.36      2.76 o 
  -3   8   3        2.23        1.47      1.20 o 
  -2   8   3      426.65      457.14      4.42 o 
  -1   8   3       46.08       50.35      1.71 o 
   0   8   3       92.25       98.56      2.08 o 
   1   8   3        1.17        0.25      1.18 o 
   2   8   3      172.35      167.28      2.76 o 
   3   8   3      283.27      291.88      3.10 o 
   4   8   3        4.97        2.75      1.27 o 
   5   8   3       63.83       57.98      2.53 o 
   6   8   3       82.10       76.28      2.33 o 
   7   8   3        1.50        2.51      1.35 o 
   8   8   3        5.30        5.05      1.41 o 
   9   8   3       28.51       31.97      2.07 o 
  10   8   3      136.86      149.53      3.26 o 
  11   8   3        0.33        1.97      1.70 o 
  12   8   3       16.59       19.76      2.13 o 
 -14   9   3       13.49       17.87      2.41 o 
 -13   9   3       22.19       23.01      2.41 o 
 -12   9   3       30.68       24.86      2.32 o 
 -11   9   3       68.10       57.91      2.99 o 
 -10   9   3       15.56       16.49      2.15 o 
  -9   9   3       84.36       74.39      2.89 o 
  -8   9   3       89.18       88.27      3.16 o 
  -7   9   3       80.94       87.36      3.20 o 
  -6   9   3       54.89       52.95      2.83 o 
  -5   9   3        6.38        8.27      1.35 o 
  -4   9   3      568.65      556.66      4.81 o 
  -3   9   3       12.50       10.96      1.47 o 
  -2   9   3        7.83        5.23      1.18 o 
  -1   9   3      114.61      111.06      2.33 o 
   0   9   3      116.33      110.21      2.32 o 
   1   9   3        5.28        6.30      1.42 o 
   2   9   3      189.20      192.79      2.82 o 
   3   9   3      103.71      102.38      2.44 o 
   4   9   3       60.48       56.17      2.18 o 
   5   9   3       86.41       80.71      2.41 o 
   6   9   3        9.63        6.17      1.43 o 
   7   9   3       27.08       27.36      1.69 o 
   8   9   3      108.81      107.46      2.74 o 
   9   9   3       37.67       35.50      2.15 o 
  10   9   3       10.89       12.89      1.92 o 
  11   9   3        0.21        2.15      1.75 o 
  12   9   3       63.25       62.34      3.01 o 
 -14  10   3        1.60        0.00      2.19 o 
 -13  10   3        8.06        5.15      3.09 o 
 -12  10   3       27.19       26.47      2.42 o 
 -11  10   3        2.70        3.62      2.02 o 
 -10  10   3       74.04       64.76      2.98 o 
  -9  10   3      427.18      381.32      6.07 o 
  -8  10   3        0.93        0.00      1.95 o 
  -7  10   3      295.16      284.34      4.49 o 
  -6  10   3      134.78      117.48      3.38 o 
  -5  10   3        0.13        0.00      1.33 o 
  -4  10   3      110.40      108.22      3.14 o 
  -3  10   3      182.40      178.67      3.22 o 
  -2  10   3      263.72      261.53      2.95 o 
  -1  10   3        2.44        1.21      1.42 o 
   0  10   3        7.88        6.79      1.53 o 
   1  10   3        1.51        1.59      1.52 o 
   2  10   3       25.30       36.20      1.87 o 
   3  10   3      279.35      248.23      3.28 o 
   4  10   3      208.42      204.83      3.06 o 
   5  10   3       29.43       38.39      1.89 o 
   6  10   3        3.04        4.86      1.50 o 
   7  10   3       10.37       15.41      1.64 o 
   8  10   3       12.31       17.40      1.70 o 
   9  10   3       19.56       24.28      2.07 o 
  10  10   3        5.06       12.43      2.79 o 
  11  10   3        2.42        9.23      2.07 o 
 -13  11   3        0.27        0.00      2.86 o 
 -12  11   3        0.02        0.21      2.13 o 
 -11  11   3        0.73        3.68      2.12 o 
 -10  11   3        1.49        0.79      2.08 o 
  -9  11   3       34.29       31.21      2.56 o 
  -8  11   3       87.66       82.06      3.15 o 
  -7  11   3       11.89       10.92      2.05 o 
  -6  11   3        6.21        8.74      2.02 o 
  -5  11   3        2.91        0.91      2.01 o 
  -4  11   3      226.65      218.08      3.52 o 
  -3  11   3       77.39       68.57      3.04 o 
  -2  11   3        0.26        0.00      1.54 o 
  -1  11   3        7.65        2.36      1.64 o 
   0  11   3        2.21        0.99      1.51 o 
   1  11   3        5.26        6.41      1.64 o 
   2  11   3      127.53      120.36      2.70 o 
   3  11   3      171.76      155.64      2.99 o 
   4  11   3       19.59       24.43      1.79 o 
   5  11   3        4.04        6.33      1.68 o 
   6  11   3       23.88       29.40      1.85 o 
   7  11   3      175.80      166.99      3.35 o 
   8  11   3      151.90      157.04      3.03 o 
   9  11   3        0.19        3.92      1.85 o 
  10  11   3       32.32       39.64      2.73 o 
 -12  12   3        0.48        1.29      2.25 o 
 -11  12   3        0.00        0.00      2.25 o 
 -10  12   3        6.60        6.50      2.34 o 
  -9  12   3       30.12       36.92      2.86 o 
  -8  12   3       38.06       32.32      2.61 o 
  -7  12   3       73.07       65.31      2.96 o 
  -6  12   3       54.44       56.38      2.98 o 
  -5  12   3       10.88       16.41      2.26 o 
  -4  12   3       30.02       28.75      2.45 o 
  -3  12   3        3.29        4.94      1.65 o 
  -2  12   3      296.86      291.91      3.98 o 
  -1  12   3       62.99       56.33      2.44 o 
   0  12   3       41.44       45.55      2.27 o 
   1  12   3        4.27        4.17      2.20 o 
   2  12   3       65.96       61.30      2.80 o 
   3  12   3        2.36        3.74      1.67 o 
   4  12   3      186.04      177.01      4.42 o 
   5  12   3      153.77      149.77      3.41 o 
   6  12   3       50.38       51.02      2.39 o 
   7  12   3        1.17        3.87      1.60 o 
   8  12   3        8.90       14.95      2.88 o 
   9  12   3        7.64       10.68      2.19 o 
 -10  13   3        3.93        4.37      2.75 o 
  -9  13   3        1.69        2.77      2.28 o 
  -8  13   3        8.32        9.40      2.30 o 
  -7  13   3        1.10        0.00      2.13 o 
  -6  13   3        4.72        2.64      2.16 o 
  -5  13   3       11.64       11.92      2.78 o 
  -4  13   3        0.22        0.00      2.14 o 
  -3  13   3       55.29       46.94      2.80 o 
  -2  13   3       76.46       64.05      2.70 o 
  -1  13   3        0.00        1.28      1.74 o 
   0  13   3       31.50       35.43      2.15 o 
   1  13   3        0.76        1.36      1.74 o 
   2  13   3        1.24        3.99      1.89 o 
   3  13   3       29.73       45.08      2.56 o 
   4  13   3       93.36       93.04      2.78 o 
   5  13   3       14.38       25.42      2.00 o 
   6  13   3       11.77       16.39      2.67 o 
   7  13   3        3.02        5.26      3.45 o 
   8  13   3        3.62        4.75      3.34 o 
  -9  14   3        4.29        3.54      3.28 o 
  -8  14   3       23.40       30.89      2.82 o 
  -7  14   3       43.41       46.67      3.02 o 
  -6  14   3        0.37        0.00      2.22 o 
  -5  14   3        1.37        3.73      2.19 o 
  -4  14   3        0.40        3.46      2.22 o 
  -3  14   3        1.00        3.05      2.18 o 
  -2  14   3       40.99       46.01      2.88 o 
  -1  14   3       39.74       47.05      2.42 o 
   0  14   3        5.60        5.73      1.85 o 
   1  14   3        8.07       11.64      1.96 o 
   2  14   3        5.89        9.52      2.91 o 
   3  14   3       47.37       51.70      6.37 o 
   4  14   3        9.10       19.94      3.12 o 
   5  14   3       88.07       86.01      3.58 o 
   6  14   3       11.15        8.16      2.64 o 
  -6  15   3        0.84        0.16      2.31 o 
  -5  15   3        6.50        7.13      2.53 o 
  -4  15   3       27.40       26.33      3.20 o 
  -3  15   3        0.29        4.03      2.39 o 
  -2  15   3       18.50       17.96      2.48 o 
  -1  15   3        6.84       15.74      2.40 o 
   0  15   3       28.47       34.71      2.95 o 
   1  15   3        5.64        9.17      2.17 o 
   2  15   3       10.63       12.40      2.30 o 
   3  15   3        0.00        5.03      2.18 o 
   4  15   3        0.01        4.55      2.26 o 
 -17   0   4        2.79        1.75      2.75 o 
 -16   0   4       19.38       20.90      3.12 o 
 -15   0   4       12.00       17.55      4.63 o 
 -14   0   4       53.16       46.88      2.90 o 
 -13   0   4      696.14      604.76      6.79 o 
 -12   0   4       19.84       18.98      1.96 o 
 -11   0   4      438.93      414.16      5.11 o 
 -10   0   4       54.58       43.83      2.41 o 
  -9   0   4      354.78      336.00      4.58 o 
  -8   0   4      201.60      232.74      3.30 o 
  -7   0   4      995.81     1021.19      8.22 o 
  -6   0   4       61.26       66.98      2.02 o 
  -5   0   4      206.35      192.69      2.74 o 
  -4   0   4      579.15      719.71      6.01 o 
  -3   0   4       33.72       28.70      1.40 o 
  -2   0   4     2005.15     1982.12     13.74 o 
  -1   0   4       80.84       81.45      3.52 o 
   0   0   4       21.26       23.67      1.31 o 
   1   0   4     3143.17     3212.24     21.94 o 
   2   0   4      429.20      457.27      4.34 o 
   3   0   4     1440.58     1548.75     15.23 o 
   4   0   4      594.34      691.53      8.59 o 
   5   0   4       38.97       21.87      2.45 o 
   6   0   4        7.47        7.54      2.32 o 
   7   0   4     1637.23     1612.62     17.08 o 
   8   0   4      119.15      123.18      5.06 o 
   9   0   4        7.00        7.39      2.94 o 
  10   0   4      208.76      191.68      5.80 o 
  11   0   4        5.78        2.23      3.26 o 
  12   0   4       67.90       75.40      4.76 o 
  13   0   4       78.68       75.57      5.08 o 
  14   0   4        5.49        3.93      4.18 o 
 -17   1   4       13.18       19.59      2.22 o 
 -16   1   4        0.00        0.00      1.64 o 
 -15   1   4        5.46        7.26      1.62 o 
 -14   1   4       45.89       44.85      1.95 o 
 -13   1   4       31.17       39.22      1.73 o 
 -12   1   4        0.15        0.00      1.38 o 
 -11   1   4      232.36      216.30      2.64 o 
 -10   1   4      718.96      713.75      5.70 o 
  -9   1   4      197.04      201.54      2.31 o 
  -8   1   4        2.07        1.68      0.79 o 
  -7   1   4       89.69      107.46      1.64 o 
  -6   1   4      488.62      548.02      3.59 o 
  -5   1   4       57.31       50.85      1.34 o 
  -4   1   4       17.49       22.84      0.98 o 
  -3   1   4      380.95      359.12      2.62 o 
  -2   1   4     1043.66     1080.25      6.00 o 
  -1   1   4       15.27       14.56      0.92 o 
   0   1   4      252.05      240.87      1.99 o 
   1   1   4      312.80      344.74      2.40 o 
   2   1   4       12.54       14.94      0.96 o 
   3   1   4      495.11      528.81      4.23 o 
   4   1   4     1416.53     1420.34      7.37 o 
   5   1   4      555.19      602.53      4.13 o 
   6   1   4      676.32      640.21      4.66 o 
   7   1   4       54.38       57.46      1.67 o 
   8   1   4      207.14      206.68      2.59 o 
   9   1   4      114.92      108.03      3.48 o 
  10   1   4      759.36      753.54     11.61 o 
  11   1   4       89.30       76.44      3.62 o 
  12   1   4       26.94       28.58      2.86 o 
  13   1   4       11.77        8.79      2.66 o 
  14   1   4        0.01        0.00      2.62 o 
 -17   2   4        8.90        8.46      2.15 o 
 -16   2   4       15.66       16.79      1.90 o 
 -15   2   4        0.05        0.00      1.52 o 
 -14   2   4        4.78        4.38      1.55 o 
 -13   2   4      182.66      173.15      2.71 o 
 -12   2   4        1.39        1.42      1.21 o 
 -11   2   4       90.42       84.49      2.03 o 
 -10   2   4        2.85        2.08      0.99 o 
  -9   2   4      159.53      156.81      2.07 o 
  -8   2   4        2.47        5.03      0.81 o 
  -7   2   4       91.48      113.82      1.61 o 
  -6   2   4      517.33      568.60      3.71 o 
  -5   2   4      253.94      266.93      2.29 o 
  -4   2   4      706.26      710.80      4.21 o 
  -3   2   4      194.34      207.71      1.96 o 
  -2   2   4      409.08      399.55      2.80 o 
  -1   2   4        1.27        0.00      0.68 o 
   0   2   4     2135.78     2211.65     15.65 o 
   1   2   4      296.94      263.22      2.12 o 
   2   2   4     3753.15     3661.38     16.86 o 
   3   2   4       25.51       26.72      1.43 o 
   4   2   4        9.12       14.32      1.15 o 
   5   2   4       34.40       39.11      1.55 o 
   6   2   4       46.48       51.88      1.59 o 
   7   2   4       94.15       83.13      1.85 o 
   8   2   4      434.19      421.54      3.94 o 
   9   2   4      142.81      136.06      3.75 o 
  10   2   4       44.13       43.14      2.85 o 
  11   2   4       76.01       66.99      3.28 o 
  12   2   4        2.99        2.14      2.32 o 
  13   2   4        0.82        0.00      2.34 o 
  14   2   4        0.04        0.00      2.61 o 
 -17   3   4        1.14        2.02      1.77 o 
 -16   3   4        2.92        3.95      1.76 o 
 -15   3   4        4.65        1.37      1.60 o 
 -14   3   4      142.19      131.07      2.86 o 
 -13   3   4       61.75       65.30      2.35 o 
 -12   3   4        3.60        3.38      1.45 o 
 -11   3   4      489.39      468.23      4.85 o 
 -10   3   4      103.23      107.64      1.97 o 
  -9   3   4      262.71      261.84      2.52 o 
  -8   3   4        0.01        0.19      0.84 o 
  -7   3   4      606.17      615.51      3.95 o 
  -6   3   4      212.24      234.51      2.24 o 
  -5   3   4       50.73       46.32      1.14 o 
  -4   3   4      177.76      188.38      1.95 o 
  -3   3   4     1233.19     1260.13      6.64 o 
  -2   3   4      674.98      647.20      3.96 o 
  -1   3   4       15.75       12.15      0.80 o 
   0   3   4      937.61      965.85      5.38 o 
   1   3   4     2300.59     2389.05     12.77 o 
   2   3   4      873.28      827.47      4.81 o 
   3   3   4      573.04      631.71      3.47 o 
   4   3   4     1080.38     1183.20      8.03 o 
   5   3   4       27.01       27.64      1.48 o 
   6   3   4       19.12       21.54      1.34 o 
   7   3   4       11.12        8.61      1.21 o 
   8   3   4        0.00        0.58      1.19 o 
   9   3   4      242.67      232.75      3.20 o 
  10   3   4      100.30       94.10      4.56 o 
  11   3   4       18.66       16.72      2.48 o 
  12   3   4       10.23        6.70      2.45 o 
  13   3   4      115.54      136.09      4.41 o 
  14   3   4        3.25        3.57      2.78 o 
 -17   4   4       15.05       18.99      2.06 o 
 -16   4   4        0.51        2.77      1.74 o 
 -15   4   4       10.74       11.52      1.76 o 
 -14   4   4       60.11       56.07      2.68 o 
 -13   4   4       29.35       27.27      1.80 o 
 -12   4   4       35.50       32.66      1.87 o 
 -11   4   4       99.35       92.14      2.88 o 
 -10   4   4        4.35        3.20      1.34 o 
  -9   4   4       57.42       62.60      2.34 o 
  -8   4   4      202.13      225.42      2.85 o 
  -7   4   4      926.92      929.38      6.21 o 
  -6   4   4      911.79      965.18      6.74 o 
  -5   4   4       10.51       10.81      1.16 o 
  -4   4   4        0.25       14.94      0.76 o 
  -3   4   4      330.67      381.07      2.80 o 
  -2   4   4      468.34      455.11      3.31 o 
  -1   4   4      112.55       98.61      1.59 o 
   0   4   4      587.17      588.49      3.86 o 
   1   4   4      414.34      401.14      3.01 o 
   2   4   4       40.88       42.95      1.31 o 
   3   4   4      283.58      283.25      2.47 o 
   4   4   4        8.45       11.61      0.91 o 
   5   4   4       13.14       13.57      0.94 o 
   6   4   4        1.32        2.92      1.06 o 
   7   4   4       80.13       82.13      2.32 o 
   8   4   4      227.77      227.66      3.43 o 
   9   4   4        7.10        8.25      1.52 o 
  10   4   4       15.52       16.57      2.38 o 
  11   4   4       86.61       80.78      3.49 o 
  12   4   4        1.71        0.00      2.39 o 
  13   4   4        0.74        0.00      2.54 o 
 -16   5   4        7.53        9.19      2.15 o 
 -15   5   4        0.57        3.04      1.70 o 
 -14   5   4        0.44        2.78      1.66 o 
 -13   5   4        3.74        2.96      1.60 o 
 -12   5   4       18.26       18.59      1.71 o 
 -11   5   4       29.86       28.02      1.88 o 
 -10   5   4      112.08      118.37      2.76 o 
  -9   5   4      226.31      219.57      3.09 o 
  -8   5   4       78.22       80.32      2.16 o 
  -7   5   4      102.16      120.63      2.26 o 
  -6   5   4      323.90      321.11      4.44 o 
  -5   5   4      365.17      341.45      3.86 o 
  -4   5   4     2294.61     2433.56     14.82 o 
  -3   5   4     1147.57     1129.66      6.93 o 
  -2   5   4      436.28      465.31      3.26 o 
  -1   5   4      861.87      883.53      5.21 o 
   0   5   4       59.76       64.09      1.79 o 
   1   5   4      379.02      406.61      3.16 o 
   2   5   4      531.87      532.07      3.75 o 
   3   5   4       58.47       80.33      1.70 o 
   4   5   4      174.96      190.71      2.30 o 
   5   5   4        0.02        1.65      0.99 o 
   6   5   4        9.21        8.02      1.04 o 
   7   5   4       28.01       27.84      1.45 o 
   8   5   4       20.42       21.95      1.78 o 
   9   5   4       71.64       78.19      2.51 o 
  10   5   4        0.05        0.39      2.12 o 
  11   5   4       56.06       55.46      3.23 o 
  12   5   4        0.66        0.00      2.40 o 
  13   5   4       26.62       25.20      3.02 o 
 -16   6   4        6.11        9.58      2.18 o 
 -15   6   4       41.73       43.79      2.67 o 
 -14   6   4        9.64        7.46      1.91 o 
 -13   6   4      113.07      109.83      3.33 o 
 -12   6   4       12.66       12.71      1.71 o 
 -11   6   4        8.76        9.51      1.66 o 
 -10   6   4      192.71      194.73      3.21 o 
  -9   6   4      187.51      192.51      3.00 o 
  -8   6   4        0.73        0.00      1.30 o 
  -7   6   4      145.80      134.84      2.98 o 
  -6   6   4        5.46        6.65      1.51 o 
  -5   6   4        0.71        0.00      1.30 o 
  -4   6   4      877.07      851.81      5.73 o 
  -3   6   4       22.12       23.70      1.32 o 
  -2   6   4      105.62      109.24      2.42 o 
  -1   6   4     1338.99     1359.10      7.47 o 
   0   6   4      434.19      422.61      3.36 o 
   1   6   4      489.27      484.88      3.68 o 
   2   6   4      582.75      576.14      5.43 o 
   3   6   4     1056.83     1103.56      8.45 o 
   4   6   4       45.31       47.06      1.77 o 
   5   6   4       19.54       17.34      1.29 o 
   6   6   4        0.02        0.00      1.13 o 
   7   6   4       25.03       29.97      1.46 o 
   8   6   4      177.23      183.54      3.21 o 
   9   6   4        0.85        1.00      1.51 o 
  10   6   4       81.95       83.73      2.70 o 
  11   6   4        0.54        0.00      2.38 o 
  12   6   4       62.73       75.21      3.80 o 
  13   6   4       11.76       11.92      2.96 o 
 -16   7   4        2.06        2.95      2.16 o 
 -15   7   4        1.78        6.08      2.49 o 
 -14   7   4       15.52       13.00      2.16 o 
 -13   7   4       82.00       82.33      3.05 o 
 -12   7   4       79.37       76.01      3.07 o 
 -11   7   4       65.99       69.84      3.03 o 
 -10   7   4        1.38        1.26      1.79 o 
  -9   7   4       47.52       45.83      2.53 o 
  -8   7   4       38.55       40.40      2.37 o 
  -7   7   4       55.79       59.93      3.20 o 
  -6   7   4        8.59        4.66      1.58 o 
  -5   7   4      143.77      125.82      2.13 o 
  -4   7   4        2.47        4.35      1.47 o 
  -3   7   4       97.40       97.78      2.19 o 
  -2   7   4       94.96       87.46      1.73 o 
  -1   7   4      105.06       98.92      1.82 o 
   0   7   4       27.33       36.36      1.50 o 
   1   7   4       79.42       69.87      2.18 o 
   2   7   4       74.76       69.72      1.95 o 
   3   7   4       94.35      100.07      2.20 o 
   4   7   4      305.34      314.49      3.21 o 
   5   7   4       15.42       16.37      1.47 o 
   6   7   4        0.74        0.18      1.29 o 
   7   7   4        6.63        6.50      1.31 o 
   8   7   4        0.12        1.30      1.54 o 
   9   7   4       46.65       45.67      2.31 o 
  10   7   4      113.39      120.88      3.13 o 
  11   7   4        8.24        9.27      2.56 o 
  12   7   4       18.49       19.77      2.90 o 
 -15   8   4       43.36       48.48      4.50 o 
 -14   8   4        4.33        3.46      2.11 o 
 -13   8   4        0.21        0.00      1.90 o 
 -12   8   4       17.07       18.62      2.17 o 
 -11   8   4      117.17      117.00      3.47 o 
 -10   8   4      694.18      649.87      6.65 o 
  -9   8   4       31.11       32.03      2.32 o 
  -8   8   4      148.00      154.89      3.54 o 
  -7   8   4      164.16      152.82      3.56 o 
  -6   8   4       13.72       17.68      2.01 o 
  -5   8   4       23.22       19.54      1.41 o 
  -4   8   4       27.30       29.78      1.72 o 
  -3   8   4      122.02      116.72      2.44 o 
  -2   8   4       16.67       13.86      1.17 o 
  -1   8   4       37.53       32.25      1.57 o 
   0   8   4       62.80       60.26      2.20 o 
   1   8   4       20.94       23.53      1.40 o 
   2   8   4      280.61      268.19      3.02 o 
   3   8   4      118.54      118.55      2.43 o 
   4   8   4        7.79        8.21      1.40 o 
   5   8   4        3.00        3.31      1.41 o 
   6   8   4        0.20        0.61      1.34 o 
   7   8   4        0.53        1.48      1.31 o 
   8   8   4        0.06        1.76      1.66 o 
   9   8   4        9.72        9.42      1.72 o 
  10   8   4        0.03        3.56      1.75 o 
  11   8   4       31.79       29.96      2.94 o 
  12   8   4       46.30       51.16      3.45 o 
 -14   9   4       35.08       42.72      2.88 o 
 -13   9   4       11.30       11.40      2.41 o 
 -12   9   4        1.95        3.68      2.00 o 
 -11   9   4       68.25       64.64      3.07 o 
 -10   9   4       20.23       19.17      2.27 o 
  -9   9   4       30.10       31.97      2.33 o 
  -8   9   4       23.82       19.08      2.12 o 
  -7   9   4      161.31      147.22      3.61 o 
  -6   9   4       22.11       24.51      2.23 o 
  -5   9   4      117.29      105.95      2.57 o 
  -4   9   4       20.17       26.34      2.18 o 
  -3   9   4      175.75      172.16      2.96 o 
  -2   9   4        2.36        0.18      1.39 o 
  -1   9   4        2.21        1.88      1.35 o 
   0   9   4       10.21       10.32      1.47 o 
   1   9   4      322.34      307.37      3.42 o 
   2   9   4      334.08      317.18      3.47 o 
   3   9   4       25.04       31.58      1.74 o 
   4   9   4       75.09       70.47      2.35 o 
   5   9   4       20.81       26.95      1.68 o 
   6   9   4       51.07       55.89      2.20 o 
   7   9   4        1.19        1.75      1.64 o 
   8   9   4       13.26       14.99      1.95 o 
   9   9   4        4.21        2.19      1.74 o 
  10   9   4       70.38       71.80      3.58 o 
  11   9   4        0.75        3.09      2.51 o 
 -13  10   4       18.89       20.80      2.49 o 
 -12  10   4       18.39       15.21      2.53 o 
 -11  10   4       11.76        7.77      2.21 o 
 -10  10   4        0.46        0.00      1.89 o 
  -9  10   4       16.52       12.27      2.19 o 
  -8  10   4       60.81       62.37      2.93 o 
  -7  10   4       78.10       74.18      3.01 o 
  -6  10   4       22.60       28.66      2.40 o 
  -5  10   4      139.61      113.74      3.40 o 
  -4  10   4       47.61       45.31      2.16 o 
  -3  10   4      415.53      374.55      4.30 o 
  -2  10   4       18.44       17.45      1.76 o 
  -1  10   4       11.90       14.74      1.59 o 
   0  10   4       37.70       33.44      1.81 o 
   1  10   4       60.37       60.19      2.23 o 
   2  10   4       39.62       36.40      1.88 o 
   3  10   4      171.51      171.84      2.93 o 
   4  10   4       84.47       81.71      2.46 o 
   5  10   4      305.64      286.74      3.68 o 
   6  10   4        2.26        3.33      1.44 o 
   7  10   4        3.73        3.83      1.73 o 
   8  10   4        1.83        3.04      1.73 o 
   9  10   4        1.41        4.26      1.87 o 
  10  10   4        2.06        3.92      2.25 o 
 -13  11   4        0.53        1.39      2.27 o 
 -12  11   4       10.04        8.75      2.25 o 
 -11  11   4       30.73       37.81      2.79 o 
 -10  11   4       24.64       27.24      2.46 o 
  -9  11   4       26.33       28.24      2.55 o 
  -8  11   4        7.69        5.83      2.12 o 
  -7  11   4        4.90        3.59      1.98 o 
  -6  11   4       14.53       15.90      2.20 o 
  -5  11   4        1.24        0.40      1.94 o 
  -4  11   4      173.48      171.17      3.09 o 
  -3  11   4      534.28      506.69      4.97 o 
  -2  11   4      194.72      193.46      3.30 o 
  -1  11   4        9.39        7.98      1.71 o 
   0  11   4       34.62       35.03      2.14 o 
   1  11   4       13.10       10.27      1.65 o 
   2  11   4       39.79       38.55      1.93 o 
   3  11   4       20.04       19.91      1.77 o 
   4  11   4       25.08       22.22      1.81 o 
   5  11   4       26.46       27.88      1.89 o 
   6  11   4       98.98      114.96      2.76 o 
   7  11   4        0.46        3.38      1.91 o 
   8  11   4        5.80       13.33      2.14 o 
   9  11   4        1.47        8.80      2.47 o 
 -11  12   4       53.43       57.78      3.21 o 
 -10  12   4       45.43       42.44      2.93 o 
  -9  12   4       46.51       36.81      2.77 o 
  -8  12   4        3.34        6.05      2.25 o 
  -7  12   4        0.05        0.00      2.00 o 
  -6  12   4      114.96      113.02      3.60 o 
  -5  12   4       33.94       31.86      2.61 o 
  -4  12   4        0.04        0.55      2.02 o 
  -3  12   4        5.46       10.02      1.75 o 
  -2  12   4       26.71       25.66      1.99 o 
  -1  12   4        9.72       12.76      1.83 o 
   0  12   4        2.38        3.25      1.67 o 
   1  12   4        0.27        0.32      1.74 o 
   2  12   4        4.94        6.19      1.83 o 
   3  12   4       15.21       17.62      1.82 o 
   4  12   4        7.77       10.53      1.77 o 
   5  12   4        1.12        2.52      1.69 o 
   6  12   4       37.83       49.89      3.54 o 
   7  12   4        8.50       19.11      2.90 o 
   8  12   4        4.46       15.09      2.08 o 
 -10  13   4       13.74       13.03      2.59 o 
  -9  13   4       45.61       48.98      3.07 o 
  -8  13   4        6.28        6.21      2.24 o 
  -7  13   4       23.74       23.82      2.53 o 
  -6  13   4        3.08        3.07      2.07 o 
  -5  13   4       18.48       21.86      2.53 o 
  -4  13   4        4.76        3.04      2.15 o 
  -3  13   4       19.76       17.17      2.34 o 
  -2  13   4        5.19        6.89      1.81 o 
  -1  13   4       12.85       13.02      1.95 o 
   0  13   4        3.80        7.90      1.91 o 
   1  13   4      101.89      110.55      3.06 o 
   2  13   4      110.35      115.98      3.09 o 
   3  13   4        0.11        1.43      2.81 o 
   4  13   4       25.44       31.17      2.17 o 
   5  13   4       28.66       35.72      2.26 o 
   6  13   4        0.53        1.19      2.37 o 
   7  13   4        0.11        4.40      3.24 o 
  -8  14   4       22.87       29.07      2.88 o 
  -7  14   4        2.19        4.78      2.37 o 
  -6  14   4        2.44        3.97      2.75 o 
  -5  14   4        8.29       11.13      2.48 o 
  -4  14   4        0.94        3.75      2.26 o 
  -3  14   4       12.80       15.25      2.49 o 
  -2  14   4       36.00       46.25      4.86 o 
  -1  14   4        4.91        6.70      1.90 o 
   0  14   4        4.95        9.64      1.91 o 
   1  14   4      126.05      133.29      6.41 o 
   2  14   4        0.83        4.06      1.89 o 
   3  14   4        0.17        5.70      1.91 o 
   4  14   4        6.14       11.73      2.07 o 
   5  14   4        2.74        9.46      2.02 o 
  -6  15   4        9.51        9.26      2.51 o 
  -5  15   4        0.58        3.02      2.40 o 
  -4  15   4        9.65       20.49      3.92 o 
  -3  15   4       42.51       48.37      3.11 o 
  -2  15   4       81.64       92.18      4.60 o 
  -1  15   4        5.13       11.03      2.35 o 
   0  15   4        0.96        6.75      3.66 o 
   1  15   4        3.20       11.94      2.67 o 
   2  15   4        0.30        6.67      2.31 o 
 -17   1   5        2.90        1.72      2.01 o 
 -16   1   5        1.23        0.09      1.60 o 
 -15   1   5        9.40        6.62      1.64 o 
 -14   1   5       31.40       32.64      1.95 o 
 -13   1   5       70.43       58.47      2.03 o 
 -12   1   5      473.15      473.00      4.13 o 
 -11   1   5      434.72      420.98      3.76 o 
 -10   1   5       37.10       39.28      1.62 o 
  -9   1   5       65.94       70.25      1.75 o 
  -8   1   5       20.87       25.73      1.23 o 
  -7   1   5      103.84      109.35      1.88 o 
  -6   1   5      203.39      209.93      2.36 o 
  -5   1   5      909.00     1002.73      5.73 o 
  -4   1   5     1652.57     1842.32     10.94 o 
  -3   1   5      568.56      627.23      4.03 o 
  -2   1   5      196.96      197.70      2.01 o 
  -1   1   5       27.63       23.06      1.25 o 
   0   1   5      218.56      219.19      2.21 o 
   1   1   5       28.38       27.36      1.13 o 
   2   1   5        0.01        1.02      0.52 o 
   3   1   5       18.31       21.02      1.29 o 
   4   1   5        9.07       12.60      1.53 o 
   5   1   5        9.93       10.12      1.87 o 
   6   1   5       46.84       54.43      5.35 o 
   7   1   5        1.39        1.32      2.00 o 
   8   1   5       53.64       51.09      2.90 o 
   9   1   5      107.10      111.10      3.90 o 
  10   1   5       22.27       23.37      2.70 o 
  11   1   5        1.64        0.00      2.20 o 
  12   1   5        4.29        6.53      2.51 o 
  13   1   5       27.45       32.21      3.19 o 
 -17   2   5        0.04        0.00      1.94 o 
 -16   2   5        9.88       13.41      1.88 o 
 -15   2   5       16.24       13.80      1.75 o 
 -14   2   5        0.36        0.59      1.46 o 
 -13   2   5      150.62      149.42      3.06 o 
 -12   2   5      172.54      170.77      2.59 o 
 -11   2   5       41.50       39.13      1.71 o 
 -10   2   5       20.77       22.09      1.24 o 
  -9   2   5        4.07        5.52      0.96 o 
  -8   2   5      185.25      182.24      2.27 o 
  -7   2   5        5.16        2.17      0.87 o 
  -6   2   5        7.90        8.04      0.95 o 
  -5   2   5      682.31      664.98      4.30 o 
  -4   2   5      800.56      843.97      6.00 o 
  -3   2   5      905.83     1011.61      5.74 o 
  -2   2   5      419.54      443.33      3.22 o 
  -1   2   5      233.16      242.55      2.30 o 
   0   2   5      455.52      405.23      3.02 o 
   1   2   5      204.75      198.38      1.98 o 
   2   2   5      888.49      892.99      4.55 o 
   3   2   5      127.16      166.04      2.72 o 
   4   2   5      144.84      151.93      3.40 o 
   5   2   5        0.13        0.46      1.14 o 
   6   2   5        4.66        9.11      1.09 o 
   7   2   5       78.10       77.10      3.43 o 
   8   2   5       53.63       55.24      3.02 o 
   9   2   5       15.65       14.21      2.43 o 
  10   2   5       20.53       19.75      2.61 o 
  11   2   5        3.97        3.73      2.32 o 
  12   2   5      107.68      114.60      3.96 o 
  13   2   5       46.53       52.06      3.56 o 
 -17   3   5        3.52        1.53      1.74 o 
 -16   3   5        2.26        0.61      1.70 o 
 -15   3   5        0.22        0.00      1.52 o 
 -14   3   5        0.77        0.39      1.47 o 
 -13   3   5      266.05      242.52      3.59 o 
 -12   3   5       11.66       11.30      1.62 o 
 -11   3   5      153.05      138.62      2.83 o 
 -10   3   5      138.00      128.85      2.06 o 
  -9   3   5       14.18       15.39      1.06 o 
  -8   3   5        0.23        0.00      0.88 o 
  -7   3   5       80.27       88.03      1.63 o 
  -6   3   5      818.15      876.27      6.28 o 
  -5   3   5       98.50      108.49      1.76 o 
  -4   3   5       49.40       54.58      1.59 o 
  -3   3   5      427.41      431.29      3.41 o 
  -2   3   5       11.78        8.66      0.94 o 
  -1   3   5       27.58       25.96      1.07 o 
   0   3   5       80.65       92.56      1.63 o 
   1   3   5     2457.51     2514.18     12.44 o 
   2   3   5      348.30      328.10      2.60 o 
   3   3   5      102.09      107.73      1.41 o 
   4   3   5       25.02       27.47      1.61 o 
   5   3   5       72.25       70.54      2.09 o 
   6   3   5      278.78      267.57      3.75 o 
   7   3   5       10.80       10.43      1.27 o 
   8   3   5       70.71       72.27      3.40 o 
   9   3   5       33.80       40.04      2.87 o 
  10   3   5       10.56        8.16      2.32 o 
  11   3   5        2.84        0.00      2.39 o 
  12   3   5        6.23        8.37      2.69 o 
  13   3   5        0.66        0.00      2.73 o 
 -17   4   5        6.69        8.36      2.16 o 
 -16   4   5       12.12       11.33      2.17 o 
 -15   4   5        0.11        0.34      1.93 o 
 -14   4   5        0.07        0.00      1.63 o 
 -13   4   5       33.45       25.03      1.90 o 
 -12   4   5      221.75      210.11      3.37 o 
 -11   4   5       27.29       23.35      1.77 o 
 -10   4   5       22.49       23.40      1.71 o 
  -9   4   5       24.75       23.95      1.56 o 
  -8   4   5      243.81      254.17      3.23 o 
  -7   4   5      527.52      531.52      5.44 o 
  -6   4   5        2.42        2.18      0.72 o 
  -5   4   5      912.65      877.01      5.23 o 
  -4   4   5     1611.46     1619.65     10.75 o 
  -3   4   5       97.65       98.51      1.77 o 
  -2   4   5     1503.01     1530.48     16.86 o 
  -1   4   5     1283.66     1291.95      7.08 o 
   0   4   5      488.74      503.49      4.03 o 
   1   4   5       41.94       35.65      1.33 o 
   2   4   5     1479.13     1480.90      9.76 o 
   3   4   5      292.47      302.73      3.01 o 
   4   4   5        1.48        0.98      0.72 o 
   5   4   5       49.17       52.46      2.16 o 
   6   4   5       30.06       30.95      1.85 o 
   7   4   5      206.18      205.74      3.12 o 
   8   4   5        7.19        8.02      2.16 o 
   9   4   5       52.98       52.23      3.05 o 
  10   4   5       24.45       27.00      2.78 o 
  11   4   5        7.32        5.45      2.52 o 
  12   4   5        3.31        3.36      2.67 o 
 -16   5   5        9.09       16.34      2.26 o 
 -15   5   5       29.49       29.90      2.40 o 
 -14   5   5       11.64       15.83      2.14 o 
 -13   5   5       13.90       11.94      1.83 o 
 -12   5   5        1.97        0.00      1.60 o 
 -11   5   5     1204.32     1184.78      8.36 o 
 -10   5   5      116.72      110.40      3.79 o 
  -9   5   5        1.99        2.60      1.64 o 
  -8   5   5       18.22       15.10      1.50 o 
  -7   5   5       49.22       49.11      2.01 o 
  -6   5   5      487.56      485.39      4.06 o 
  -5   5   5        1.10        4.72      0.96 o 
  -4   5   5      894.10      920.14      5.45 o 
  -3   5   5      155.50      170.47      2.05 o 
  -2   5   5      207.66      197.58      2.23 o 
  -1   5   5      540.41      565.56      6.53 o 
   0   5   5      845.49      818.95      5.07 o 
   1   5   5      238.62      227.52      2.45 o 
   2   5   5       38.36       35.30      1.49 o 
   3   5   5        1.15        0.72      0.95 o 
   4   5   5      125.44      114.04      2.10 o 
   5   5   5      168.65      168.64      2.07 o 
   6   5   5        1.55        3.20      1.45 o 
   7   5   5       33.79       36.35      2.08 o 
   8   5   5        1.69        1.52      1.37 o 
   9   5   5        0.09        0.00      2.22 o 
  10   5   5        7.48        5.39      2.27 o 
  11   5   5       12.52       10.38      2.68 o 
  12   5   5       11.24        8.47      2.84 o 
 -16   6   5        1.07        0.00      2.05 o 
 -15   6   5        3.17        3.21      1.91 o 
 -14   6   5       27.03       28.61      2.36 o 
 -13   6   5        2.72        3.20      1.90 o 
 -12   6   5       84.05       79.01      3.04 o 
 -11   6   5      100.74       89.11      3.17 o 
 -10   6   5        0.13        0.00      1.67 o 
  -9   6   5       27.98       36.66      1.95 o 
  -8   6   5       65.00       64.33      2.15 o 
  -7   6   5      295.32      285.72      3.98 o 
  -6   6   5      108.82      110.54      2.80 o 
  -5   6   5       26.48       26.12      1.44 o 
  -4   6   5      600.48      581.51      4.68 o 
  -3   6   5       21.10       23.97      1.14 o 
  -2   6   5       34.21       28.64      1.27 o 
  -1   6   5        7.47        7.97      1.42 o 
   0   6   5      424.79      392.94      3.66 o 
   1   6   5      493.25      460.34      4.05 o 
   2   6   5      100.32       95.69      2.03 o 
   3   6   5      197.14      195.10      2.53 o 
   4   6   5      126.41      117.93      2.33 o 
   5   6   5       84.86       81.54      2.03 o 
   6   6   5      281.86      255.87      3.56 o 
   7   6   5      107.22      113.30      2.83 o 
   8   6   5      173.29      177.35      3.31 o 
   9   6   5       24.66       24.58      2.70 o 
  10   6   5        5.87        5.69      2.43 o 
  11   6   5        9.80        7.41      2.62 o 
  12   6   5        5.10       10.67      2.81 o 
 -15   7   5        0.44        0.94      2.02 o 
 -14   7   5        7.30       10.75      2.28 o 
 -13   7   5        0.00        0.29      2.00 o 
 -12   7   5       16.31       17.97      2.25 o 
 -11   7   5        6.07        8.14      2.02 o 
 -10   7   5       32.83       30.56      2.33 o 
  -9   7   5      135.85      119.49      3.24 o 
  -8   7   5       73.40       73.18      3.54 o 
  -7   7   5       31.23       26.58      2.07 o 
  -6   7   5      467.58      435.34      5.04 o 
  -5   7   5       11.09       11.42      1.41 o 
  -4   7   5      261.47      246.72      3.19 o 
  -3   7   5       16.62       18.81      1.52 o 
  -2   7   5       66.50       61.98      1.66 o 
  -1   7   5      404.00      385.06      3.33 o 
   0   7   5        0.00        0.00      1.10 o 
   1   7   5      329.72      299.78      3.06 o 
   2   7   5       31.99       35.54      1.65 o 
   3   7   5       36.26       35.33      1.79 o 
   4   7   5      209.04      196.14      2.75 o 
   5   7   5      160.37      148.98      2.56 o 
   6   7   5       40.39       40.06      2.24 o 
   7   7   5       11.99       11.54      1.74 o 
   8   7   5       50.15       47.09      2.33 o 
   9   7   5       28.02       30.99      2.89 o 
  10   7   5      120.51      122.30      4.33 o 
  11   7   5        0.70        0.00      2.51 o 
 -15   8   5        2.72        1.86      2.13 o 
 -14   8   5        0.20        0.00      2.02 o 
 -13   8   5        0.53        0.80      2.02 o 
 -12   8   5       43.24       45.23      2.79 o 
 -11   8   5        6.81        4.58      2.12 o 
 -10   8   5      183.62      179.78      5.99 o 
  -9   8   5       13.77        7.65      1.91 o 
  -8   8   5       13.76       14.13      2.04 o 
  -7   8   5      316.24      280.63      4.38 o 
  -6   8   5      179.42      167.21      3.68 o 
  -5   8   5        0.35        0.00      1.42 o 
  -4   8   5      683.22      676.30      5.48 o 
  -3   8   5      298.80      312.44      3.71 o 
  -2   8   5       61.91       52.18      1.77 o 
  -1   8   5       12.22       15.86      1.30 o 
   0   8   5       94.03       91.95      2.15 o 
   1   8   5       46.44       47.85      1.90 o 
   2   8   5      145.33      131.74      2.53 o 
   3   8   5       16.86       15.56      1.53 o 
   4   8   5       24.45       22.82      1.56 o 
   5   8   5       76.74       77.77      2.21 o 
   6   8   5       41.73       41.86      2.29 o 
   7   8   5       13.24       11.74      1.76 o 
   8   8   5       24.71       29.22      2.14 o 
   9   8   5       20.99       30.69      2.21 o 
  10   8   5        6.09        5.51      2.53 o 
  11   8   5        9.24       13.10      2.85 o 
 -14   9   5        0.12        0.00      2.13 o 
 -13   9   5        0.00        0.30      1.97 o 
 -12   9   5        1.88        3.80      2.10 o 
 -11   9   5       10.07       17.42      2.30 o 
 -10   9   5       58.78       52.93      2.90 o 
  -9   9   5       60.78       56.59      2.86 o 
  -8   9   5      154.41      157.36      3.63 o 
  -7   9   5        2.45        3.93      1.91 o 
  -6   9   5      112.12      109.35      3.64 o 
  -5   9   5       22.32       27.09      2.28 o 
  -4   9   5      135.95      131.19      2.92 o 
  -3   9   5       51.80       43.88      2.25 o 
  -2   9   5        5.61        8.67      1.68 o 
  -1   9   5       32.95       36.94      1.91 o 
   0   9   5       11.91       13.14      1.76 o 
   1   9   5       17.73       21.64      1.64 o 
   2   9   5      133.10      114.62      2.49 o 
   3   9   5      378.19      359.68      3.66 o 
   4   9   5       33.87       35.67      1.82 o 
   5   9   5        5.28        7.95      1.49 o 
   6   9   5       28.86       29.04      2.08 o 
   7   9   5        4.34        4.12      1.81 o 
   8   9   5        0.00        2.54      1.78 o 
   9   9   5        5.65        8.13      1.90 o 
  10   9   5        2.63        5.62      2.61 o 
 -13  10   5        8.39        7.80      2.47 o 
 -12  10   5        8.43        8.91      2.42 o 
 -11  10   5       39.31       45.60      2.88 o 
 -10  10   5        1.03        1.08      2.13 o 
  -9  10   5       37.41       34.00      2.59 o 
  -8  10   5       12.59       10.84      2.20 o 
  -7  10   5        7.03        7.68      2.06 o 
  -6  10   5        5.68        8.13      2.03 o 
  -5  10   5       31.60       29.42      2.33 o 
  -4  10   5        9.52        6.19      1.62 o 
  -3  10   5       10.24       11.39      1.80 o 
  -2  10   5      622.18      593.44      6.10 o 
  -1  10   5      328.18      304.66      3.97 o 
   0  10   5        4.86        5.34      1.51 o 
   1  10   5       44.82       43.44      2.12 o 
   2  10   5      152.80      134.57      3.04 o 
   3  10   5        7.13        8.14      1.50 o 
   4  10   5        4.78        4.64      1.58 o 
   5  10   5       83.32       89.49      2.85 o 
   6  10   5       20.92       26.17      2.12 o 
   7  10   5       23.86       20.88      2.12 o 
   8  10   5       91.94      103.09      4.34 o 
   9  10   5        0.07        4.74      1.97 o 
 -12  11   5        0.03        0.00      2.45 o 
 -11  11   5        0.87        3.03      2.24 o 
 -10  11   5       20.34       21.50      2.55 o 
  -9  11   5       48.28       49.61      2.97 o 
  -8  11   5       43.23       52.15      3.73 o 
  -7  11   5      141.91      121.76      4.77 o 
  -6  11   5      139.95      129.96      3.53 o 
  -5  11   5       98.99      105.85      3.56 o 
  -4  11   5       15.13       16.21      2.19 o 
  -3  11   5       30.71       38.46      3.77 o 
  -2  11   5       34.55       27.47      2.01 o 
  -1  11   5       11.51       17.47      1.91 o 
   0  11   5        0.07        3.00      1.71 o 
   1  11   5       15.16       19.67      1.98 o 
   2  11   5        1.16        3.36      1.54 o 
   3  11   5       15.44       18.73      1.72 o 
   4  11   5       20.15       32.91      2.49 o 
   5  11   5       37.08       36.11      2.14 o 
   6  11   5        3.86        5.29      2.66 o 
   7  11   5       10.08       16.82      2.44 o 
   8  11   5        0.67        3.46      2.53 o 
 -11  12   5        0.01        1.51      2.30 o 
 -10  12   5       27.17       21.55      2.66 o 
  -9  12   5       58.19       53.24      3.08 o 
  -8  12   5       67.74       67.14      3.29 o 
  -7  12   5        0.59        0.00      2.02 o 
  -6  12   5        5.70        5.15      2.23 o 
  -5  12   5        4.54        4.74      2.13 o 
  -4  12   5       10.64       10.08      2.26 o 
  -3  12   5       86.63       69.32      4.86 o 
  -2  12   5       36.78       43.35      2.66 o 
  -1  12   5        0.65        4.81      1.83 o 
   0  12   5        9.22        9.76      1.89 o 
   1  12   5        0.64        6.17      1.82 o 
   2  12   5       16.43       21.70      2.05 o 
   3  12   5       17.73       20.93      2.06 o 
   4  12   5       25.15       31.34      1.99 o 
   5  12   5       30.20       33.92      2.43 o 
   6  12   5       16.24       26.66      2.43 o 
   7  12   5        7.28       13.87      2.56 o 
 -10  13   5       27.02       30.67      3.12 o 
  -9  13   5       23.55       23.80      2.68 o 
  -8  13   5        4.88        8.79      2.33 o 
  -7  13   5        6.70        7.74      2.34 o 
  -6  13   5        9.82       11.99      2.32 o 
  -5  13   5       11.94       15.14      2.37 o 
  -4  13   5       35.81       36.36      2.71 o 
  -3  13   5        3.52        7.44      2.30 o 
  -2  13   5        9.39       12.23      2.24 o 
  -1  13   5        0.04        4.61      1.98 o 
   0  13   5       13.52       20.89      2.07 o 
   1  13   5        0.59        5.75      1.87 o 
   2  13   5        3.35        7.93      1.89 o 
   3  13   5        0.34        4.45      1.85 o 
   4  13   5        0.00        8.46      1.87 o 
   5  13   5        4.42       13.30      2.57 o 
  -8  14   5       34.38       46.43      3.14 o 
  -7  14   5        3.50        5.07      2.42 o 
  -6  14   5        0.45        0.77      2.26 o 
  -5  14   5        2.81        4.13      2.29 o 
  -4  14   5        3.22        6.57      2.39 o 
  -3  14   5        0.15        0.97      2.22 o 
  -2  14   5        8.14       12.73      2.37 o 
  -1  14   5        6.61       15.23      2.43 o 
   0  14   5        0.03        8.77      1.94 o 
   1  14   5       12.53       17.43      2.23 o 
   2  14   5        4.31       11.63      2.03 o 
   3  14   5        0.25        8.58      2.51 o 
  -4  15   5        0.21        3.67      2.35 o 
  -3  15   5       20.83       31.04      4.26 o 
  -2  15   5        3.47        8.76      3.73 o 
  -1  15   5        1.48        6.31      2.65 o 
   0  15   5        7.34       16.63      2.50 o 
 -17   0   6        2.32        0.00      2.78 o 
 -16   0   6       12.28       15.21      3.04 o 
 -15   0   6       71.07       72.25      4.15 o 
 -14   0   6        5.32        4.29      1.98 o 
 -13   0   6      112.97      110.01      3.37 o 
 -12   0   6        9.78        6.57      1.90 o 
 -11   0   6     1818.60     1738.85     13.85 o 
 -10   0   6      509.73      542.84      6.13 o 
  -9   0   6     1108.32     1109.65      9.54 o 
  -8   0   6      384.30      377.84      7.65 o 
  -7   0   6      103.74      100.43      2.71 o 
  -6   0   6      535.17      559.68      5.77 o 
  -5   0   6      427.43      440.30      5.30 o 
  -4   0   6      163.04      169.64      3.20 o 
  -3   0   6      542.40      590.38      5.68 o 
  -2   0   6      297.52      289.57      3.64 o 
  -1   0   6      134.04      135.65      2.65 o 
   0   0   6       40.57       57.12      3.32 o 
   1   0   6      135.12      142.68      2.73 o 
   2   0   6      579.45      613.00      5.56 o 
   3   0   6      373.70      401.20      7.06 o 
   4   0   6      256.56      269.71      6.17 o 
   5   0   6      577.35      586.02     15.54 o 
   6   0   6       46.71       57.19      6.14 o 
   7   0   6      151.46      135.70      6.66 o 
   8   0   6      277.19      272.94      6.80 o 
   9   0   6       11.44        9.73      3.38 o 
  10   0   6       30.23       16.91      3.83 o 
  11   0   6       60.60       66.38      4.96 o 
  12   0   6       49.65       50.77      4.64 o 
 -17   1   6       13.65       11.11      2.31 o 
 -16   1   6        3.93        3.77      1.96 o 
 -15   1   6       16.67       23.18      2.14 o 
 -14   1   6       44.05       40.87      2.19 o 
 -13   1   6        5.70        1.88      1.30 o 
 -12   1   6       65.17       72.31      2.16 o 
 -11   1   6      119.38      123.85      2.55 o 
 -10   1   6      342.08      349.93      3.42 o 
  -9   1   6       36.26       40.66      1.83 o 
  -8   1   6       14.14       22.35      1.31 o 
  -7   1   6      261.66      305.19      2.99 o 
  -6   1   6       39.02       39.20      1.53 o 
  -5   1   6       86.07       67.59      1.73 o 
  -4   1   6      235.07      282.95      2.73 o 
  -3   1   6       53.64       53.84      1.52 o 
  -2   1   6      857.25      887.29      5.34 o 
  -1   1   6      133.57      124.70      1.88 o 
   0   1   6       38.27       36.16      1.30 o 
   1   1   6     1956.13     2019.18     11.64 o 
   2   1   6       44.50       43.29      1.26 o 
   3   1   6       13.79       13.83      1.24 o 
   4   1   6       45.32       50.03      2.75 o 
   5   1   6       34.67       30.27      2.43 o 
   6   1   6      142.93      154.19      4.06 o 
   7   1   6       23.56       22.67      2.49 o 
   8   1   6       48.53       52.89      3.12 o 
   9   1   6       88.62       81.56      3.60 o 
  10   1   6        0.08        0.00      2.44 o 
  11   1   6        0.03        0.00      2.39 o 
  12   1   6       38.24       38.20      3.36 o 
 -17   2   6        0.84        0.00      3.35 o 
 -16   2   6        6.07        3.29      1.76 o 
 -15   2   6        1.91        1.41      1.75 o 
 -14   2   6       21.07       24.25      1.97 o 
 -13   2   6      162.47      155.78      3.06 o 
 -12   2   6       43.52       39.75      2.09 o 
 -11   2   6      494.50      489.62      4.19 o 
 -10   2   6        4.21        3.03      1.12 o 
  -9   2   6      101.62      102.61      2.10 o 
  -8   2   6      128.15      142.88      2.18 o 
  -7   2   6       16.53       20.10      1.24 o 
  -6   2   6       68.58       68.16      1.75 o 
  -5   2   6      105.65      100.63      1.87 o 
  -4   2   6      342.22      342.32      3.01 o 
  -3   2   6        9.38       10.36      1.03 o 
  -2   2   6       79.60       75.54      1.76 o 
  -1   2   6      278.31      285.71      2.67 o 
   0   2   6       77.91       85.46      1.68 o 
   1   2   6      202.12      175.44      2.02 o 
   2   2   6       61.56       51.37      1.25 o 
   3   2   6       69.47       70.50      2.21 o 
   4   2   6       18.83       22.76      1.52 o 
   5   2   6        3.14        4.68      1.72 o 
   6   2   6        0.72        1.74      2.04 o 
   7   2   6      197.82      197.02      4.43 o 
   8   2   6        2.19        3.34      2.26 o 
   9   2   6        0.01        0.00      2.28 o 
  10   2   6        7.00        5.80      2.45 o 
  11   2   6       11.54       11.71      2.78 o 
  12   2   6       23.47       25.42      3.03 o 
 -17   3   6       23.63       31.24      2.49 o 
 -16   3   6        1.82        0.00      2.17 o 
 -15   3   6        6.78        7.59      1.93 o 
 -14   3   6        4.68        4.29      1.59 o 
 -13   3   6        0.02        0.00      1.50 o 
 -12   3   6       17.93       18.43      1.72 o 
 -11   3   6      501.67      474.49      4.79 o 
 -10   3   6      634.84      618.12      4.57 o 
  -9   3   6       27.90       25.64      1.35 o 
  -8   3   6       93.14       91.09      2.57 o 
  -7   3   6       46.90       44.69      1.54 o 
  -6   3   6       21.55       23.08      1.25 o 
  -5   3   6      373.09      360.12      3.21 o 
  -4   3   6     1620.61     1814.59      9.56 o 
  -3   3   6      241.70      251.39      2.58 o 
  -2   3   6      219.94      213.47      2.46 o 
  -1   3   6       27.24       20.99      1.14 o 
   0   3   6      354.56      339.24      2.94 o 
   1   3   6     1199.27     1133.56      8.56 o 
   2   3   6       76.87       72.10      2.05 o 
   3   3   6        5.95        7.95      1.50 o 
   4   3   6       60.03       55.06      2.10 o 
   5   3   6        5.02        5.06      1.94 o 
   6   3   6      283.65      264.68      4.64 o 
   7   3   6      128.90      111.61      3.74 o 
   8   3   6      446.11      423.89      5.89 o 
   9   3   6       85.05       89.83      4.07 o 
  10   3   6        3.96        0.76      2.42 o 
  11   3   6        1.18        0.98      2.55 o 
  12   3   6        1.41        0.00      2.74 o 
 -16   4   6        1.72        1.89      2.03 o 
 -15   4   6        0.02        0.42      1.77 o 
 -14   4   6        4.31        3.92      1.75 o 
 -13   4   6       79.72       87.69      2.70 o 
 -12   4   6       60.52       56.70      2.27 o 
 -11   4   6       78.37       85.48      2.70 o 
 -10   4   6      716.04      716.77      5.91 o 
  -9   4   6      478.22      486.08      4.17 o 
  -8   4   6      257.27      240.53      2.45 o 
  -7   4   6        1.15        1.16      1.01 o 
  -6   4   6       26.90       30.85      1.38 o 
  -5   4   6       36.69       36.87      1.66 o 
  -4   4   6      395.72      424.28      3.43 o 
  -3   4   6      227.40      242.47      2.64 o 
  -2   4   6       14.53        8.77      1.07 o 
  -1   4   6       37.29       42.91      1.56 o 
   0   4   6      284.97      291.61      2.88 o 
   1   4   6       87.58       87.45      1.99 o 
   2   4   6       61.37       50.84      1.53 o 
   3   4   6       33.30       36.07      1.20 o 
   4   4   6      625.53      614.02      6.22 o 
   5   4   6        9.57        8.91      1.54 o 
   6   4   6        3.51        5.25      1.41 o 
   7   4   6        3.56        1.09      2.12 o 
   8   4   6        0.78        1.31      2.22 o 
   9   4   6      132.49      139.68      4.44 o 
  10   4   6       13.72        9.12      2.56 o 
  11   4   6       19.16       14.39      2.92 o 
 -16   5   6        8.72        7.96      2.60 o 
 -15   5   6       15.88       20.15      2.27 o 
 -14   5   6        8.57        9.97      2.03 o 
 -13   5   6       52.74       57.33      2.86 o 
 -12   5   6        0.22        0.02      1.81 o 
 -11   5   6      129.97      128.99      5.67 o 
 -10   5   6       21.02       19.22      1.84 o 
  -9   5   6      232.90      222.39      3.48 o 
  -8   5   6      111.94      108.96      2.61 o 
  -7   5   6      603.84      569.36      4.76 o 
  -6   5   6       15.20       19.09      1.19 o 
  -5   5   6        5.10        2.67      1.01 o 
  -4   5   6       23.91       18.60      1.20 o 
  -3   5   6       23.49       22.07      1.26 o 
  -2   5   6       11.36       15.42      1.16 o 
  -1   5   6       29.27       32.57      1.51 o 
   0   5   6      296.68      296.52      3.01 o 
   1   5   6       68.60       77.36      1.93 o 
   2   5   6      238.23      202.60      2.46 o 
   3   5   6      256.03      254.52      2.70 o 
   4   5   6       46.64       41.71      2.09 o 
   5   5   6       44.40       51.55      2.32 o 
   6   5   6        5.01        4.31      1.48 o 
   7   5   6       53.33       56.36      3.16 o 
   8   5   6       12.95       12.64      2.56 o 
   9   5   6        0.41        0.00      2.42 o 
  10   5   6        1.44        1.56      2.56 o 
  11   5   6       14.64       17.38      2.98 o 
 -16   6   6        0.14        2.50      2.16 o 
 -15   6   6        5.44        9.68      2.17 o 
 -14   6   6        8.19        4.15      2.02 o 
 -13   6   6       40.78       34.67      2.47 o 
 -12   6   6       20.30       18.88      2.17 o 
 -11   6   6      198.38      190.95      4.01 o 
 -10   6   6       82.72       74.03      3.21 o 
  -9   6   6        3.58        7.56      1.90 o 
  -8   6   6       60.92       61.38      2.75 o 
  -7   6   6      269.22      260.11      4.06 o 
  -6   6   6        0.13        0.98      1.28 o 
  -5   6   6        7.30        6.01      0.84 o 
  -4   6   6       35.91       31.68      1.39 o 
  -3   6   6        6.81        5.52      1.15 o 
  -2   6   6       45.47       43.15      1.68 o 
  -1   6   6       80.47       73.57      1.94 o 
   0   6   6       68.08       65.50      1.95 o 
   1   6   6      539.93      531.09      4.19 o 
   2   6   6        0.28        0.87      1.24 o 
   3   6   6       21.24       23.43      1.43 o 
   4   6   6       39.21       41.14      2.14 o 
   5   6   6        2.63        5.26      1.67 o 
   6   6   6        5.87        5.28      1.78 o 
   7   6   6       26.88       29.58      2.73 o 
   8   6   6       19.94       20.96      2.69 o 
   9   6   6       32.15       42.63      3.20 o 
  10   6   6        0.38        2.09      2.42 o 
  11   6   6       12.69        9.92      2.95 o 
 -15   7   6       21.43       24.66      4.03 o 
 -14   7   6        8.52       11.43      2.25 o 
 -13   7   6       15.81       17.26      2.30 o 
 -12   7   6       52.93       51.17      2.91 o 
 -11   7   6      294.89      282.11      5.54 o 
 -10   7   6      532.66      506.15      5.93 o 
  -9   7   6        4.23        4.14      1.89 o 
  -8   7   6      115.95       99.01      3.22 o 
  -7   7   6       60.18       59.36      2.64 o 
  -6   7   6      249.17      241.54      4.18 o 
  -5   7   6        3.17        0.97      1.52 o 
  -4   7   6       23.11       25.38      1.80 o 
  -3   7   6        5.19        6.47      1.11 o 
  -2   7   6       75.95       72.21      1.85 o 
  -1   7   6       54.49       58.84      1.91 o 
   0   7   6      405.44      383.74      3.61 o 
   1   7   6        5.02        4.04      1.30 o 
   2   7   6      176.73      160.27      2.67 o 
   3   7   6       69.68       68.01      2.78 o 
   4   7   6       19.59       17.89      1.92 o 
   5   7   6        4.23        5.50      1.71 o 
   6   7   6        0.45        0.92      1.66 o 
   7   7   6        0.00        4.02      1.64 o 
   8   7   6       59.48       57.66      3.33 o 
   9   7   6        0.55        0.88      2.45 o 
  10   7   6        0.08        0.00      2.50 o 
 -15   8   6        1.40        0.00      2.98 o 
 -14   8   6        0.06        0.00      2.07 o 
 -13   8   6        2.64        0.83      2.09 o 
 -12   8   6        0.00        0.34      2.09 o 
 -11   8   6       26.15       25.92      2.37 o 
 -10   8   6       53.64       48.22      3.31 o 
  -9   8   6       31.46       28.78      2.49 o 
  -8   8   6        1.04        1.64      1.80 o 
  -7   8   6      274.13      275.61      4.46 o 
  -6   8   6        1.81        0.00      1.88 o 
  -5   8   6       58.16       48.03      2.32 o 
  -4   8   6       47.02       33.20      1.96 o 
  -3   8   6      211.30      203.61      3.27 o 
  -2   8   6      197.02      183.23      2.82 o 
  -1   8   6       20.78       20.29      1.50 o 
   0   8   6      184.27      171.26      2.74 o 
   1   8   6      623.60      598.96      4.75 o 
   2   8   6       12.10       11.93      1.46 o 
   3   8   6       29.31       31.49      1.72 o 
   4   8   6        5.38        7.07      1.72 o 
   5   8   6       44.25       39.91      2.24 o 
   6   8   6       30.93       30.47      2.15 o 
   7   8   6        5.98        7.33      1.82 o 
   8   8   6       18.20       18.36      2.70 o 
   9   8   6        0.14        1.05      2.58 o 
  10   8   6        8.50        5.62      2.82 o 
 -14   9   6       15.12       13.33      2.53 o 
 -13   9   6        0.14        0.00      2.05 o 
 -12   9   6       42.31       43.46      2.83 o 
 -11   9   6        0.67        1.58      2.20 o 
 -10   9   6        5.42        7.16      2.19 o 
  -9   9   6       71.92       68.63      3.07 o 
  -8   9   6       15.74       14.13      2.06 o 
  -7   9   6       13.85       15.10      2.05 o 
  -6   9   6        3.78        4.02      1.91 o 
  -5   9   6      196.07      190.56      3.79 o 
  -4   9   6       51.62       49.98      2.21 o 
  -3   9   6      328.96      301.06      3.86 o 
  -2   9   6      127.49      108.21      2.90 o 
  -1   9   6       39.45       37.98      2.06 o 
   0   9   6        1.26        1.25      1.37 o 
   1   9   6        0.90        0.61      1.54 o 
   2   9   6       21.36       18.25      1.60 o 
   3   9   6       45.67       50.69      2.06 o 
   4   9   6       33.61       31.37      2.17 o 
   5   9   6       12.29       19.62      2.06 o 
   6   9   6        0.01        0.99      1.82 o 
   7   9   6        2.05        5.28      1.90 o 
   8   9   6        5.83        6.01      2.56 o 
   9   9   6       11.83        8.93      2.76 o 
 -13  10   6        2.98        3.82      2.31 o 
 -12  10   6        2.71        2.68      2.31 o 
 -11  10   6       28.64       27.09      3.47 o 
 -10  10   6       43.36       35.21      2.72 o 
  -9  10   6       74.71       81.19      3.30 o 
  -8  10   6       78.38       84.82      3.45 o 
  -7  10   6       54.69       54.37      2.90 o 
  -6  10   6       15.65       15.88      2.21 o 
  -5  10   6       27.36       27.76      2.33 o 
  -4  10   6       11.27        7.01      2.04 o 
  -3  10   6      392.29      365.27      6.52 o 
  -2  10   6        4.54        9.20      1.74 o 
  -1  10   6        7.88        6.57      1.75 o 
   0  10   6       37.15       33.74      2.07 o 
   1  10   6       16.47       16.10      1.86 o 
   2  10   6       14.99       12.57      1.56 o 
   3  10   6        1.31        0.47      1.40 o 
   4  10   6       19.43       16.12      2.03 o 
   5  10   6        3.71        3.66      1.86 o 
   6  10   6        0.75        3.52      1.87 o 
   7  10   6        0.97        4.16      2.06 o 
   8  10   6        0.14        0.28      3.58 o 
 -12  11   6        1.28        0.00      2.24 o 
 -11  11   6       45.50       44.24      2.95 o 
 -10  11   6       65.42       65.36      3.33 o 
  -9  11   6        0.00        1.76      2.15 o 
  -8  11   6       48.03       47.64      2.98 o 
  -7  11   6       53.75       48.03      2.91 o 
  -6  11   6        7.83        6.97      2.20 o 
  -5  11   6        0.08        0.00      2.07 o 
  -4  11   6        4.41        3.91      2.10 o 
  -3  11   6        0.45        0.49      1.62 o 
  -2  11   6        2.17        2.34      1.76 o 
  -1  11   6        2.71        5.16      1.78 o 
   0  11   6       17.57       20.44      2.03 o 
   1  11   6        5.83        2.85      1.72 o 
   2  11   6       13.91       18.51      1.96 o 
   3  11   6        5.30        6.87      1.81 o 
   4  11   6        0.04        0.00      1.81 o 
   5  11   6        3.02        6.62      1.99 o 
   6  11   6        5.43       11.76      2.10 o 
   7  11   6       20.66       26.71      3.35 o 
 -11  12   6       59.63       68.87      4.13 o 
 -10  12   6        1.92        1.23      2.25 o 
  -9  12   6        1.63        9.00      2.43 o 
  -8  12   6        7.36       10.15      2.45 o 
  -7  12   6        0.00        3.64      2.26 o 
  -6  12   6       25.90       22.90      2.86 o 
  -5  12   6        0.39        1.63      2.20 o 
  -4  12   6       11.97       11.74      2.33 o 
  -3  12   6        0.32        2.17      2.01 o 
  -2  12   6        8.50       10.80      1.91 o 
  -1  12   6        1.16        3.00      1.84 o 
   0  12   6        1.03        5.83      1.90 o 
   1  12   6       62.37       67.68      2.74 o 
   2  12   6       52.94       51.97      2.54 o 
   3  12   6        0.39        4.63      1.82 o 
   4  12   6        4.27        5.76      2.39 o 
   5  12   6       40.76       44.95      3.00 o 
   6  12   6       25.16       38.87      2.89 o 
  -9  13   6       30.89       29.26      2.83 o 
  -8  13   6        0.92        1.57      2.33 o 
  -7  13   6       20.26       17.71      3.28 o 
  -6  13   6        0.00        2.72      2.24 o 
  -5  13   6        0.65        2.41      2.12 o 
  -4  13   6        0.06        2.33      2.18 o 
  -3  13   6        0.29        2.43      2.11 o 
  -2  13   6        0.22        3.76      2.19 o 
  -1  13   6        4.59        7.53      1.99 o 
   0  13   6       21.06       26.81      2.25 o 
   1  13   6       28.45       32.75      2.28 o 
   2  13   6        5.95        8.48      1.94 o 
   3  13   6        6.32       14.53      2.53 o 
   4  13   6       19.56       31.88      2.89 o 
  -6  14   6        0.12        4.18      2.27 o 
  -5  14   6        1.14        2.04      2.36 o 
  -4  14   6        6.93        8.13      2.39 o 
  -3  14   6       31.25       31.30      2.98 o 
  -2  14   6       39.77       47.02      2.95 o 
  -1  14   6       10.80       17.33      3.39 o 
   0  14   6        0.01        5.76      2.29 o 
   1  14   6       13.11       22.70      2.95 o 
 -17   1   7        2.49        0.00      2.21 o 
 -16   1   7        0.01        0.00      2.71 o 
 -15   1   7        0.09        0.00      2.30 o 
 -14   1   7       15.20       19.03      1.83 o 
 -13   1   7        7.04        6.48      1.65 o 
 -12   1   7        1.07        0.65      1.23 o 
 -11   1   7      305.88      316.69      3.53 o 
 -10   1   7       30.86       30.73      1.67 o 
  -9   1   7       10.62       11.83      1.41 o 
  -8   1   7      113.29      108.01      2.24 o 
  -7   1   7       16.84       23.69      1.46 o 
  -6   1   7       39.36       39.43      1.69 o 
  -5   1   7      172.15      182.76      2.48 o 
  -4   1   7      950.38      976.41      6.06 o 
  -3   1   7       41.77       54.01      1.65 o 
  -2   1   7       27.80       31.56      1.41 o 
  -1   1   7      681.22      664.94      5.96 o 
   0   1   7      188.78      166.10      2.17 o 
   1   1   7       48.24       47.91      2.12 o 
   2   1   7       49.93       44.19      1.54 o 
   3   1   7        0.43        1.43      1.24 o 
   4   1   7        0.74        0.00      2.09 o 
   5   1   7       17.49       17.12      2.37 o 
   6   1   7       60.41       52.24      3.07 o 
   7   1   7        0.63        0.00      2.29 o 
   8   1   7      174.72      147.61      4.15 o 
   9   1   7       58.67       46.50      3.22 o 
  10   1   7        2.95        0.00      2.52 o 
  11   1   7        2.97        0.00      2.65 o 
 -17   2   7        8.17        4.64      3.32 o 
 -16   2   7        0.00        0.00      2.11 o 
 -15   2   7       28.07       27.92      2.19 o 
 -14   2   7       11.57        9.75      1.79 o 
 -13   2   7      125.43      119.74      2.99 o 
 -12   2   7       31.93       33.19      1.97 o 
 -11   2   7      568.61      573.53      4.64 o 
 -10   2   7       59.97       63.11      2.06 o 
  -9   2   7       68.03       77.72      2.21 o 
  -8   2   7       44.16       49.65      1.86 o 
  -7   2   7       17.02       19.89      1.39 o 
  -6   2   7      194.61      184.45      3.21 o 
  -5   2   7       16.55       12.73      1.27 o 
  -4   2   7        0.00        0.00      0.99 o 
  -3   2   7      170.70      182.56      3.29 o 
  -2   2   7       37.47       34.30      1.53 o 
  -1   2   7      204.32      201.11      2.61 o 
   0   2   7       35.27       32.40      1.35 o 
   1   2   7        0.00        0.00      0.96 o 
   2   2   7      285.40      277.77      2.61 o 
   3   2   7        0.73        0.16      1.33 o 
   4   2   7       16.75       19.21      2.60 o 
   5   2   7        3.67        6.39      2.31 o 
   6   2   7      187.02      180.91      4.32 o 
   7   2   7        6.74        4.88      2.32 o 
   8   2   7        6.91        2.54      2.38 o 
   9   2   7       17.14       21.06      2.88 o 
  10   2   7       22.85       24.40      2.92 o 
  11   2   7       15.61       12.20      2.98 o 
 -16   3   7        0.63        0.00      1.84 o 
 -15   3   7        0.83        0.20      2.10 o 
 -14   3   7        4.31        1.26      1.94 o 
 -13   3   7        1.74        0.72      1.59 o 
 -12   3   7      162.76      155.80      3.12 o 
 -11   3   7        0.04        0.53      1.64 o 
 -10   3   7      141.58      131.86      2.94 o 
  -9   3   7      274.29      267.99      3.05 o 
  -8   3   7      134.79      131.06      2.36 o 
  -7   3   7       99.73      103.29      2.19 o 
  -6   3   7      125.60      132.06      2.32 o 
  -5   3   7        0.39        0.00      1.12 o 
  -4   3   7       16.29       13.90      1.28 o 
  -3   3   7       58.12       68.75      1.91 o 
  -2   3   7      739.62      733.18      4.98 o 
  -1   3   7      584.19      539.68      4.63 o 
   0   3   7        0.43        0.05      0.97 o 
   1   3   7      128.93      125.72      1.99 o 
   2   3   7       76.39       59.62      2.60 o 
   3   3   7      163.87      161.16      3.11 o 
   4   3   7        0.27        1.48      1.50 o 
   5   3   7      364.62      342.29      5.33 o 
   6   3   7       13.67       11.73      2.39 o 
   7   3   7        2.34        4.07      2.27 o 
   8   3   7        1.49        0.00      2.46 o 
   9   3   7        2.11        3.76      2.64 o 
  10   3   7       10.98        5.85      2.82 o 
  11   3   7        4.65        2.02      2.79 o 
 -16   4   7       13.40       15.13      2.21 o 
 -15   4   7       12.88       14.77      2.15 o 
 -14   4   7        1.50        2.31      1.79 o 
 -13   4   7      150.42      140.77      3.42 o 
 -12   4   7       65.06       64.53      2.51 o 
 -11   4   7      644.50      606.00      5.86 o 
 -10   4   7       94.87       89.92      3.13 o 
  -9   4   7       36.00       33.33      2.04 o 
  -8   4   7        3.39        3.68      1.22 o 
  -7   4   7       51.54       45.37      1.85 o 
  -6   4   7      159.37      176.17      2.54 o 
  -5   4   7       19.05       20.89      1.36 o 
  -4   4   7        0.07        0.00      1.12 o 
  -3   4   7        7.47        7.78      1.20 o 
  -2   4   7      273.94      262.79      2.88 o 
  -1   4   7       31.20       35.80      1.53 o 
   0   4   7       24.01       27.24      1.47 o 
   1   4   7       40.34       38.18      1.53 o 
   2   4   7      145.59      142.03      2.10 o 
   3   4   7        0.34        0.58      1.63 o 
   4   4   7      562.96      543.95      5.16 o 
   5   4   7        8.55        9.97      2.32 o 
   6   4   7      142.32      123.12      3.94 o 
   7   4   7        7.50        5.01      2.35 o 
   8   4   7       82.90       92.47      3.90 o 
   9   4   7        5.91        3.09      2.48 o 
  10   4   7        2.10        1.05      2.60 o 
 -16   5   7        5.07       11.67      2.35 o 
 -15   5   7       25.87       27.58      2.55 o 
 -14   5   7        5.16        2.63      1.94 o 
 -13   5   7       28.82       30.87      3.09 o 
 -12   5   7       15.15       15.33      2.16 o 
 -11   5   7        1.81        2.51      1.87 o 
 -10   5   7      226.78      221.13      4.50 o 
  -9   5   7        0.66        1.63      1.54 o 
  -8   5   7        8.82        8.91      1.62 o 
  -7   5   7       54.66       53.31      1.87 o 
  -6   5   7      101.12       99.60      2.17 o 
  -5   5   7      216.15      211.74      2.76 o 
  -4   5   7      178.18      186.93      2.61 o 
  -3   5   7      204.15      205.08      2.70 o 
  -2   5   7      171.39      158.27      2.45 o 
  -1   5   7      265.48      266.68      3.03 o 
   0   5   7      335.58      310.10      3.18 o 
   1   5   7      151.99      137.18      2.37 o 
   2   5   7      180.28      165.57      2.65 o 
   3   5   7        7.31        9.22      1.78 o 
   4   5   7        8.69       10.66      1.73 o 
   5   5   7      260.08      245.87      4.06 o 
   6   5   7       31.45       28.10      2.81 o 
   7   5   7        0.55        3.30      2.34 o 
   8   5   7        0.12        0.00      2.45 o 
   9   5   7       19.50       18.03      2.88 o 
  10   5   7       38.62       40.92      3.51 o 
 -15   6   7        0.01        0.87      2.07 o 
 -14   6   7        2.51        1.94      2.64 o 
 -13   6   7       16.44       17.67      2.22 o 
 -12   6   7      231.43      228.19      5.19 o 
 -11   6   7      119.61      132.95      3.55 o 
 -10   6   7        3.33        6.06      1.89 o 
  -9   6   7        0.58        0.07      1.74 o 
  -8   6   7        2.23        0.00      1.78 o 
  -7   6   7      377.82      352.53      4.69 o 
  -6   6   7       40.75       38.04      1.93 o 
  -5   6   7       23.71       26.73      1.90 o 
  -4   6   7       80.57       80.49      2.05 o 
  -3   6   7      209.48      191.22      2.62 o 
  -2   6   7        2.88        3.64      1.40 o 
  -1   6   7      749.00      710.09      5.78 o 
   0   6   7      471.57      462.04      4.09 o 
   1   6   7        3.70        5.73      1.48 o 
   2   6   7        0.68        0.00      1.14 o 
   3   6   7       71.03       66.95      2.74 o 
   4   6   7      442.35      424.11      5.72 o 
   5   6   7       67.05       70.55      2.66 o 
   6   6   7       68.69       66.19      3.45 o 
   7   6   7      139.59      122.82      4.08 o 
   8   6   7        6.11        4.66      2.67 o 
   9   6   7        7.93        4.08      2.66 o 
 -15   7   7        7.90        6.79      2.94 o 
 -14   7   7        0.05        0.61      2.10 o 
 -13   7   7        3.11        2.12      2.07 o 
 -12   7   7       10.47       12.22      2.20 o 
 -11   7   7       25.96       17.81      2.49 o 
 -10   7   7      137.94      124.43      3.52 o 
  -9   7   7      198.46      172.06      3.74 o 
  -8   7   7       20.19       20.79      2.49 o 
  -7   7   7       42.27       34.91      2.33 o 
  -6   7   7       44.56       41.54      2.42 o 
  -5   7   7       16.26       14.92      1.82 o 
  -4   7   7      474.60      479.84      6.91 o 
  -3   7   7       60.46       59.67      2.02 o 
  -2   7   7      227.26      242.73      3.01 o 
  -1   7   7      130.46      119.24      2.45 o 
   0   7   7      551.35      501.39      4.37 o 
   1   7   7      249.91      251.08      4.27 o 
   2   7   7        9.41        7.49      1.29 o 
   3   7   7      136.16      131.37      3.13 o 
   4   7   7       22.72       19.46      1.98 o 
   5   7   7       16.31       18.46      2.19 o 
   6   7   7        0.91        0.20      2.21 o 
   7   7   7       27.82       31.58      2.95 o 
   8   7   7       28.76       28.74      3.04 o 
   9   7   7        9.28       11.77      2.91 o 
 -14   8   7       11.17        6.71      2.25 o 
 -13   8   7       18.83       19.36      2.71 o 
 -12   8   7        1.97        2.69      2.08 o 
 -11   8   7       59.16       63.29      2.98 o 
 -10   8   7        5.09        6.17      2.04 o 
  -9   8   7        0.00        1.37      2.04 o 
  -8   8   7      104.07      102.01      3.22 o 
  -7   8   7        4.20        0.89      1.97 o 
  -6   8   7       10.03        6.90      1.88 o 
  -5   8   7        0.40        0.65      1.76 o 
  -4   8   7       21.63       17.18      1.87 o 
  -3   8   7       97.87       87.09      2.84 o 
  -2   8   7      264.66      263.34      3.74 o 
  -1   8   7      334.66      306.99      3.37 o 
   0   8   7      286.60      259.50      3.22 o 
   1   8   7      320.69      307.14      4.49 o 
   2   8   7        0.01        0.00      1.33 o 
   3   8   7       63.05       66.30      2.83 o 
   4   8   7        0.33        0.71      1.75 o 
   5   8   7       40.92       45.09      2.53 o 
   6   8   7        1.80        2.22      2.35 o 
   7   8   7       13.90       16.94      2.77 o 
   8   8   7        2.65        3.99      2.67 o 
 -13   9   7       32.29       32.51      3.66 o 
 -12   9   7        0.42        1.90      2.30 o 
 -11   9   7       22.86       21.85      2.49 o 
 -10   9   7      153.54      146.13      3.98 o 
  -9   9   7       32.96       31.71      2.75 o 
  -8   9   7        3.36        5.18      2.03 o 
  -7   9   7       91.06       70.94      4.25 o 
  -6   9   7       51.29       46.39      2.64 o 
  -5   9   7       19.93       19.49      2.15 o 
  -4   9   7        0.07        0.00      1.63 o 
  -3   9   7       25.53       26.14      2.01 o 
  -2   9   7      290.52      290.85      3.92 o 
  -1   9   7       78.62       75.73      2.70 o 
   0   9   7        2.56        2.85      1.71 o 
   1   9   7      165.21      157.70      2.95 o 
   2   9   7       29.39       25.83      1.71 o 
   3   9   7        0.03        0.00      1.80 o 
   4   9   7        6.61        8.35      2.74 o 
   5   9   7       14.78       20.42      2.10 o 
   6   9   7       13.96       13.42      2.06 o 
   7   9   7        0.04        1.04      3.17 o 
 -12  10   7        4.44        8.61      2.56 o 
 -11  10   7        0.36        0.00      2.22 o 
 -10  10   7       65.55       68.75      3.86 o 
  -9  10   7       51.16       58.45      3.02 o 
  -8  10   7       67.10       61.46      3.11 o 
  -7  10   7        0.44        0.89      2.02 o 
  -6  10   7       16.52       16.83      2.31 o 
  -5  10   7        4.34        4.78      2.03 o 
  -4  10   7        5.29        7.72      2.12 o 
  -3  10   7        0.22        0.00      1.56 o 
  -2  10   7       61.54       56.63      2.59 o 
  -1  10   7      125.36      129.75      4.96 o 
   0  10   7       41.72       46.53      2.34 o 
   1  10   7        2.77        4.74      1.75 o 
   2  10   7        0.70        1.67      1.63 o 
   3  10   7        3.17        2.60      2.06 o 
   4  10   7       15.35       16.46      2.17 o 
   5  10   7       17.70       19.90      2.18 o 
   6  10   7       17.79       23.67      2.25 o 
   7  10   7       10.00        9.78      2.69 o 
 -11  11   7        8.57       11.38      2.53 o 
 -10  11   7        3.09        3.92      2.40 o 
  -9  11   7        3.98        3.48      2.86 o 
  -8  11   7        2.25        1.98      2.21 o 
  -7  11   7        2.33        3.73      2.22 o 
  -6  11   7       60.39       64.84      3.03 o 
  -5  11   7       11.56       13.74      2.75 o 
  -4  11   7       39.78       40.38      2.94 o 
  -3  11   7        6.03        7.62      2.12 o 
  -2  11   7       48.32       48.42      2.45 o 
  -1  11   7        0.15        4.09      1.78 o 
   0  11   7        5.15        2.70      1.83 o 
   1  11   7       23.75       24.94      2.13 o 
   2  11   7       34.65       38.87      2.94 o 
   3  11   7        1.23        3.99      2.43 o 
   4  11   7       40.88       50.92      3.17 o 
   5  11   7        0.07        4.61      2.51 o 
 -10  12   7        0.01        3.00      2.36 o 
  -9  12   7       45.86       47.02      3.07 o 
  -8  12   7      120.90      140.01      4.74 o 
  -7  12   7        0.37        2.76      2.23 o 
  -6  12   7        6.61       11.51      2.34 o 
  -5  12   7        0.08        4.13      2.28 o 
  -4  12   7       15.97       20.10      3.73 o 
  -3  12   7        1.48        5.52      2.15 o 
  -2  12   7        4.87        8.65      2.94 o 
  -1  12   7       12.95       13.59      2.07 o 
   0  12   7       18.29       16.14      2.12 o 
   1  12   7       25.70       30.72      2.22 o 
   2  12   7        0.40        6.03      2.50 o 
   3  12   7        1.71        5.45      2.56 o 
   4  12   7        1.21        7.00      2.68 o 
  -8  13   7       29.33       28.76      3.19 o 
  -7  13   7        9.94       11.77      2.43 o 
  -6  13   7        0.64        3.06      2.40 o 
  -5  13   7        8.32        9.06      2.39 o 
  -4  13   7        0.35        1.48      2.23 o 
  -3  13   7        0.97        4.68      2.53 o 
  -2  13   7       33.19       44.76      2.88 o 
  -1  13   7      101.08      120.24      5.84 o 
   0  13   7       17.08       19.58      2.23 o 
   1  13   7        7.41       14.17      2.14 o 
   2  13   7        2.81        7.20      2.59 o 
 -16   0   8       21.48       28.24      3.63 o 
 -15   0   8       10.03       10.01      3.40 o 
 -14   0   8        4.21        0.17      2.87 o 
 -13   0   8       61.24       66.47      4.03 o 
 -12   0   8      215.09      212.78      4.41 o 
 -11   0   8      608.71      607.43      7.26 o 
 -10   0   8      687.04      674.19      7.43 o 
  -9   0   8      605.66      613.39      6.97 o 
  -8   0   8      358.43      348.86      6.04 o 
  -7   0   8      175.85      183.07      4.99 o 
  -6   0   8        1.90        5.37      1.88 o 
  -5   0   8      288.57      310.64      6.74 o 
  -4   0   8      430.69      424.37      5.39 o 
  -3   0   8      103.63       88.65      3.30 o 
  -2   0   8       60.56       56.40      3.82 o 
  -1   0   8     1496.75     1407.37     11.52 o 
   0   0   8       95.38       89.35      2.95 o 
   1   0   8      755.27      736.78      7.17 o 
   2   0   8      462.52      445.64      8.47 o 
   3   0   8      343.06      316.03      7.21 o 
   4   0   8        0.93        0.00      2.89 o 
   5   0   8        2.81        0.59      3.92 o 
   6   0   8       13.38       15.73      3.86 o 
   7   0   8       36.46       36.52      4.58 o 
   8   0   8        0.08        0.00      3.32 o 
   9   0   8        4.55        2.13      3.59 o 
  10   0   8       98.45      107.96      5.95 o 
 -16   1   8       24.83       34.11      2.75 o 
 -15   1   8       32.89       32.61      2.62 o 
 -14   1   8       22.86       27.13      2.08 o 
 -13   1   8        0.26        0.00      1.59 o 
 -12   1   8       16.59       12.48      1.75 o 
 -11   1   8        3.02        5.29      1.79 o 
 -10   1   8      137.24      129.93      3.74 o 
  -9   1   8      204.73      204.99      3.04 o 
  -8   1   8      136.97      129.26      3.13 o 
  -7   1   8        1.24        3.01      1.35 o 
  -6   1   8        1.59        1.38      1.25 o 
  -5   1   8        8.12        4.77      1.31 o 
  -4   1   8        0.01        0.00      1.21 o 
  -3   1   8       33.16       32.33      1.67 o 
  -2   1   8        5.28        3.35      1.20 o 
  -1   1   8       12.68       15.91      1.35 o 
   0   1   8       63.77       62.50      3.36 o 
   1   1   8        9.09        4.12      1.22 o 
   2   1   8       97.77       83.76      2.83 o 
   3   1   8        0.15        0.63      2.21 o 
   4   1   8       59.43       61.55      3.34 o 
   5   1   8        6.53        5.70      2.26 o 
   6   1   8       41.86       39.34      3.03 o 
   7   1   8        1.68        0.00      2.37 o 
   8   1   8        6.83        4.29      2.50 o 
   9   1   8       47.70       54.84      3.69 o 
  10   1   8        7.84        6.53      2.95 o 
 -16   2   8       12.95        9.26      2.51 o 
 -15   2   8       11.97        6.65      2.26 o 
 -14   2   8       32.54       36.51      2.25 o 
 -13   2   8        6.54        8.98      1.78 o 
 -12   2   8       11.92       14.06      1.78 o 
 -11   2   8      330.28      313.47      4.95 o 
 -10   2   8      233.96      228.44      3.05 o 
  -9   2   8        8.40       10.38      1.46 o 
  -8   2   8       33.78       33.77      1.75 o 
  -7   2   8       34.03       33.13      1.71 o 
  -6   2   8        0.01        0.22      1.32 o 
  -5   2   8       35.55       30.32      1.63 o 
  -4   2   8      142.40      147.73      2.59 o 
  -3   2   8      123.59      128.86      2.53 o 
  -2   2   8        2.34        3.20      1.19 o 
  -1   2   8        0.16        1.31      1.21 o 
   0   2   8        7.96        6.65      1.52 o 
   1   2   8        7.60        3.97      1.70 o 
   2   2   8       35.91       35.25      2.02 o 
   3   2   8        2.48        1.98      2.26 o 
   4   2   8       85.23       77.61      3.38 o 
   5   2   8       32.90       34.48      2.84 o 
   6   2   8       15.90       14.50      2.59 o 
   7   2   8        0.00        1.69      2.39 o 
   8   2   8        0.03        0.93      2.45 o 
   9   2   8        6.74       10.59      2.87 o 
 -16   3   8        5.78        6.43      2.79 o 
 -15   3   8        0.01        0.21      1.83 o 
 -14   3   8       32.86       33.56      2.41 o 
 -13   3   8      118.02      110.42      4.04 o 
 -12   3   8        1.69        0.68      1.64 o 
 -11   3   8       39.98       39.44      2.48 o 
 -10   3   8      218.60      214.92      3.53 o 
  -9   3   8        0.04        0.64      1.27 o 
  -8   3   8       54.16       57.45      2.21 o 
  -7   3   8       66.20       60.23      2.14 o 
  -6   3   8       68.62       69.29      2.22 o 
  -5   3   8       22.40       20.58      1.54 o 
  -4   3   8        1.92        1.28      1.32 o 
  -3   3   8       26.93       31.99      1.93 o 
  -2   3   8      585.22      583.57      4.60 o 
  -1   3   8       58.17       52.43      1.95 o 
   0   3   8      392.26      357.36      3.42 o 
   1   3   8       67.27       66.77      2.02 o 
   2   3   8       29.84       38.69      2.13 o 
   3   3   8       85.02       73.91      3.59 o 
   4   3   8       10.61       10.59      2.38 o 
   5   3   8       16.98       14.09      2.58 o 
   6   3   8       19.52       15.96      2.59 o 
   7   3   8       12.09        7.62      2.69 o 
   8   3   8       85.51       77.67      3.76 o 
   9   3   8        9.12        6.24      2.77 o 
 -16   4   8       27.73       34.16      3.23 o 
 -15   4   8       18.31       25.79      2.66 o 
 -14   4   8       44.18       48.84      2.67 o 
 -13   4   8        0.58        0.00      1.71 o 
 -12   4   8       21.57       19.33      2.14 o 
 -11   4   8       67.72       59.26      2.37 o 
 -10   4   8      142.23      136.57      4.31 o 
  -9   4   8       20.75       19.63      2.00 o 
  -8   4   8       29.42       28.09      1.65 o 
  -7   4   8        0.94        0.01      1.39 o 
  -6   4   8       46.22       43.27      1.86 o 
  -5   4   8        2.77        2.45      1.38 o 
  -4   4   8        5.27        3.47      1.38 o 
  -3   4   8       60.15       64.55      2.16 o 
  -2   4   8        2.82        1.74      1.26 o 
  -1   4   8      172.69      167.08      3.19 o 
   0   4   8       94.41       85.92      2.17 o 
   1   4   8     1231.56     1157.20      7.13 o 
   2   4   8      180.20      184.60      3.52 o 
   3   4   8       41.90       49.08      2.38 o 
   4   4   8        2.99        4.31      2.33 o 
   5   4   8        5.85        6.55      2.42 o 
   6   4   8       14.38       10.66      2.72 o 
   7   4   8       86.95       78.55      3.78 o 
   8   4   8       31.46       29.39      3.24 o 
   9   4   8        3.06        3.78      2.86 o 
 -15   5   8        3.58        8.99      2.20 o 
 -14   5   8        2.78        6.34      2.05 o 
 -13   5   8        9.21       10.02      2.41 o 
 -12   5   8       18.46       16.56      3.13 o 
 -11   5   8        0.00        0.00      1.87 o 
 -10   5   8       82.30       80.48      3.02 o 
  -9   5   8      132.74      124.23      4.22 o 
  -8   5   8        6.30        6.42      1.89 o 
  -7   5   8       18.45       17.90      1.68 o 
  -6   5   8      109.48       99.25      2.38 o 
  -5   5   8       21.68       20.73      1.54 o 
  -4   5   8       38.44       36.28      1.83 o 
  -3   5   8      128.21      115.33      2.38 o 
  -2   5   8        0.15        0.34      1.30 o 
  -1   5   8        9.10        9.21      1.40 o 
   0   5   8       15.42       16.68      1.42 o 
   1   5   8      230.20      232.63      2.95 o 
   2   5   8        1.80        0.18      1.69 o 
   3   5   8       26.83       29.01      2.09 o 
   4   5   8       89.89       84.55      3.68 o 
   5   5   8        0.99        2.36      2.33 o 
   6   5   8       28.14       29.53      2.94 o 
   7   5   8       15.39       10.86      2.98 o 
   8   5   8       47.89       48.42      3.55 o 
   9   5   8       40.13       38.50      3.56 o 
 -15   6   8        6.75        8.77      2.30 o 
 -14   6   8        2.27        0.88      2.03 o 
 -13   6   8        2.97        2.88      2.02 o 
 -12   6   8        0.97        3.19      2.34 o 
 -11   6   8      220.31      223.41      5.05 o 
 -10   6   8      141.40      129.92      3.55 o 
  -9   6   8       58.04       57.14      2.96 o 
  -8   6   8      139.82      125.85      3.39 o 
  -7   6   8        0.01        1.60      1.71 o 
  -6   6   8        2.61        1.92      1.63 o 
  -5   6   8      119.61      111.28      2.55 o 
  -4   6   8       38.17       31.67      1.73 o 
  -3   6   8       22.52       21.48      2.29 o 
  -2   6   8      332.07      315.77      3.45 o 
  -1   6   8       81.40       77.45      2.30 o 
   0   6   8       58.14       60.25      2.12 o 
   1   6   8      125.76      114.73      2.45 o 
   2   6   8       11.46       11.92      1.95 o 
   3   6   8      243.53      245.90      4.02 o 
   4   6   8       14.50       17.04      2.57 o 
   5   6   8       19.62       21.51      2.70 o 
   6   6   8       54.02       49.05      3.32 o 
   7   6   8        0.41        0.00      2.36 o 
   8   6   8        3.30        0.00      2.62 o 
 -14   7   8        1.71        1.78      2.10 o 
 -13   7   8        1.64        1.99      2.18 o 
 -12   7   8       19.24       18.14      2.39 o 
 -11   7   8       69.60       71.71      3.06 o 
 -10   7   8       61.00       53.72      2.80 o 
  -9   7   8        0.09        0.47      1.85 o 
  -8   7   8        0.75        0.65      1.99 o 
  -7   7   8      216.15      210.04      5.37 o 
  -6   7   8       50.52       48.18      3.39 o 
  -5   7   8       70.70       66.53      2.72 o 
  -4   7   8       38.62       36.32      2.79 o 
  -3   7   8       47.99       45.29      2.33 o 
  -2   7   8        3.85        5.91      1.35 o 
  -1   7   8        1.80        2.39      1.38 o 
   0   7   8      505.21      494.96      4.38 o 
   1   7   8      195.11      179.58      3.46 o 
   2   7   8       62.20       58.64      2.78 o 
   3   7   8       36.66       42.00      2.32 o 
   4   7   8       36.48       37.93      2.38 o 
   5   7   8        3.29        4.58      2.36 o 
   6   7   8       25.22       24.05      2.81 o 
   7   7   8        0.02        0.60      2.52 o 
 -13   8   8       11.62       12.85      2.42 o 
 -12   8   8        2.51        1.56      2.17 o 
 -11   8   8        0.20        0.44      1.98 o 
 -10   8   8       19.53       21.14      2.40 o 
  -9   8   8        0.39        1.79      2.00 o 
  -8   8   8       41.24       38.50      2.57 o 
  -7   8   8        4.32        1.60      1.93 o 
  -6   8   8        0.21        0.73      1.84 o 
  -5   8   8        1.43        0.97      1.72 o 
  -4   8   8       20.54       19.15      1.91 o 
  -3   8   8      106.88       91.70      2.80 o 
  -2   8   8       38.57       35.84      2.23 o 
  -1   8   8        3.47        4.23      1.64 o 
   0   8   8       26.88       24.55      1.69 o 
   1   8   8       21.34       28.14      2.20 o 
   2   8   8       18.04       19.26      2.16 o 
   3   8   8        0.00        0.00      1.88 o 
   4   8   8        8.94       13.79      2.09 o 
   5   8   8       15.06       15.81      2.64 o 
   6   8   8        5.43        1.76      2.54 o 
   7   8   8        0.45        1.45      2.71 o 
 -13   9   8        0.03        1.68      2.21 o 
 -12   9   8        2.83        4.48      2.31 o 
 -11   9   8       21.01       20.67      4.11 o 
 -10   9   8        0.00        0.35      2.15 o 
  -9   9   8       62.77       59.64      5.28 o 
  -8   9   8       31.18       26.00      2.42 o 
  -7   9   8        8.25        9.03      2.26 o 
  -6   9   8        1.46        2.77      1.87 o 
  -5   9   8       17.12       14.43      2.21 o 
  -4   9   8       19.09       19.55      2.64 o 
  -3   9   8       76.86       76.12      2.86 o 
  -2   9   8        5.29        4.83      1.74 o 
  -1   9   8       12.08       11.27      2.22 o 
   0   9   8       29.70       24.94      2.01 o 
   1   9   8       12.19       21.40      2.67 o 
   2   9   8        2.48        6.58      2.00 o 
   3   9   8        8.20        6.73      2.02 o 
   4   9   8        1.25        0.00      1.92 o 
   5   9   8        0.02        0.29      3.02 o 
   6   9   8        0.06        0.85      3.09 o 
 -11  10   8       58.41       49.98      3.11 o 
 -10  10   8        3.69        6.45      2.75 o 
  -9  10   8       28.50       30.94      2.69 o 
  -8  10   8        7.73        6.12      2.11 o 
  -7  10   8       25.65       23.50      2.48 o 
  -6  10   8        9.11        8.54      2.24 o 
  -5  10   8       50.16       45.72      2.74 o 
  -4  10   8        6.47        8.29      2.15 o 
  -3  10   8       15.13       13.27      2.17 o 
  -2  10   8       10.96       11.74      1.97 o 
  -1  10   8       54.15       65.76      2.63 o 
   0  10   8       48.92       44.75      2.95 o 
   1  10   8      103.08       90.07      6.82 o 
   2  10   8        5.97        9.73      2.49 o 
   3  10   8        0.00        0.00      2.41 o 
   4  10   8        8.99       11.78      2.57 o 
   5  10   8        8.16        6.58      3.28 o 
 -10  11   8        1.57        4.13      2.37 o 
  -9  11   8        5.66        1.97      2.23 o 
  -8  11   8       10.80        9.88      2.36 o 
  -7  11   8       88.20       91.66      3.58 o 
  -6  11   8        6.40        8.19      2.23 o 
  -5  11   8        2.60        6.10      2.22 o 
  -4  11   8        0.44        4.67      2.45 o 
  -3  11   8        1.56        7.26      2.15 o 
  -2  11   8        9.03        6.14      2.18 o 
  -1  11   8       16.77       16.47      2.10 o 
   0  11   8       98.31       91.83      3.53 o 
   1  11   8       85.23       95.40      5.35 o 
   2  11   8        8.87       10.55      2.68 o 
   3  11   8        0.03        4.46      2.58 o 
  -8  12   8        8.23        7.77      2.43 o 
  -7  12   8        9.43        8.45      2.38 o 
  -6  12   8        0.31        3.17      2.31 o 
  -5  12   8       18.52       24.21      2.89 o 
  -4  12   8        0.32        5.49      2.20 o 
  -3  12   8       22.78       29.41      2.61 o 
  -2  12   8        0.14        3.98      2.12 o 
  -1  12   8       23.52       32.84      2.63 o 
   0  12   8        0.42        0.17      3.20 o 
   1  12   8        0.82        4.03      4.30 o 
  -4  13   8        1.51        3.73      2.34 o 
  -3  13   8        6.80       12.96      2.47 o 
 -16   1   9        1.49        0.00      2.17 o 
 -15   1   9        0.04        0.00      2.19 o 
 -14   1   9        5.73        4.50      2.24 o 
 -13   1   9        3.76        3.73      1.81 o 
 -12   1   9       20.50       23.08      1.99 o 
 -11   1   9       58.43       66.64      2.36 o 
 -10   1   9       21.50       29.56      1.77 o 
  -9   1   9       96.08      100.59      2.59 o 
  -8   1   9        8.57        6.18      1.47 o 
  -7   1   9        0.16        1.25      1.43 o 
  -6   1   9       12.28       12.88      1.53 o 
  -5   1   9       81.64       86.85      2.42 o 
  -4   1   9      119.40      113.59      2.44 o 
  -3   1   9       50.12       53.13      2.02 o 
  -2   1   9      197.66      187.16      2.90 o 
  -1   1   9        0.19        0.00      1.27 o 
   0   1   9      340.74      327.00      4.41 o 
   1   1   9        5.55        3.53      2.35 o 
   2   1   9        0.10        0.00      2.39 o 
   3   1   9       39.18       43.50      3.08 o 
   4   1   9        1.91        1.34      2.35 o 
   5   1   9       15.45       17.98      2.98 o 
   6   1   9       23.93       25.04      3.01 o 
   7   1   9        4.15        4.72      3.13 o 
   8   1   9       33.29       36.40      3.46 o 
 -15   2   9        9.33       12.36      3.80 o 
 -14   2   9        7.29       11.45      1.92 o 
 -13   2   9        4.51        3.22      1.78 o 
 -12   2   9       21.30       25.47      2.28 o 
 -11   2   9       52.46       57.95      2.95 o 
 -10   2   9       69.65       64.04      2.31 o 
  -9   2   9       58.86       63.30      2.32 o 
  -8   2   9      167.26      169.86      2.89 o 
  -7   2   9      230.74      216.67      3.04 o 
  -6   2   9        2.43        2.50      1.38 o 
  -5   2   9       15.61       14.90      1.62 o 
  -4   2   9       17.99       18.21      1.63 o 
  -3   2   9        4.23        2.55      1.39 o 
  -2   2   9      545.95      551.84      4.65 o 
  -1   2   9      671.29      652.21      6.48 o 
   0   2   9      135.05      117.54      2.32 o 
   1   2   9       19.44       19.13      1.94 o 
   2   2   9       66.49       57.22      3.32 o 
   3   2   9       70.27       58.62      3.34 o 
   4   2   9      104.29       98.81      4.03 o 
   5   2   9       29.80       26.24      2.98 o 
   6   2   9       15.53       10.55      2.72 o 
   7   2   9        2.95        0.00      3.02 o 
   8   2   9        0.35        3.64      2.86 o 
 -15   3   9        8.78       10.61      2.25 o 
 -14   3   9        4.56        4.38      3.00 o 
 -13   3   9        9.24       11.37      2.34 o 
 -12   3   9        1.39        2.22      1.79 o 
 -11   3   9        9.40       11.07      1.88 o 
 -10   3   9       72.56       70.87      3.31 o 
  -9   3   9        1.79        1.25      1.57 o 
  -8   3   9       54.64       58.72      3.00 o 
  -7   3   9       14.69       14.93      1.63 o 
  -6   3   9       60.69       63.18      2.27 o 
  -5   3   9        3.83        2.08      1.41 o 
  -4   3   9      122.75      120.74      2.56 o 
  -3   3   9      175.33      167.34      2.93 o 
  -2   3   9        0.12        0.00      1.28 o 
  -1   3   9        1.78        2.19      1.29 o 
   0   3   9       57.71       59.93      2.05 o 
   1   3   9       49.64       48.60      2.52 o 
   2   3   9      112.08      101.11      3.86 o 
   3   3   9       37.11       38.70      3.01 o 
   4   3   9       33.69       32.47      2.88 o 
   5   3   9        8.06        9.04      2.66 o 
   6   3   9       15.74       17.59      2.89 o 
   7   3   9       14.63       17.48      2.97 o 
   8   3   9       14.10       14.97      3.04 o 
 -15   4   9        6.54        5.88      2.14 o 
 -14   4   9        1.75        2.89      2.90 o 
 -13   4   9       13.19       13.72      2.41 o 
 -12   4   9        0.27        2.05      1.95 o 
 -11   4   9       87.45       84.55      3.22 o 
 -10   4   9       19.35       17.25      2.08 o 
  -9   4   9       88.58       86.92      4.88 o 
  -8   4   9        4.19        4.22      1.64 o 
  -7   4   9       56.75       60.84      2.65 o 
  -6   4   9       32.17       31.20      1.78 o 
  -5   4   9      112.91      106.95      2.52 o 
  -4   4   9       50.84       53.58      2.15 o 
  -3   4   9       25.17       31.83      1.76 o 
  -2   4   9       25.33       28.92      1.65 o 
  -1   4   9      358.04      344.28      3.63 o 
   0   4   9      115.43      102.72      3.15 o 
   1   4   9       12.81       11.08      1.95 o 
   2   4   9       38.69       30.45      2.70 o 
   3   4   9        5.82        4.75      2.42 o 
   4   4   9       27.28       27.60      2.90 o 
   5   4   9       71.58       59.39      3.58 o 
   6   4   9       43.19       46.22      3.46 o 
   7   4   9        2.24        0.00      2.79 o 
 -14   5   9        9.22        9.96      2.24 o 
 -13   5   9        3.06        3.29      2.34 o 
 -12   5   9        3.28        3.43      2.04 o 
 -11   5   9       29.76       29.52      3.02 o 
 -10   5   9        0.01        0.00      1.94 o 
  -9   5   9        2.15        1.20      1.81 o 
  -8   5   9        6.74        6.21      1.89 o 
  -7   5   9       97.47       90.47      2.98 o 
  -6   5   9       36.31       34.13      1.83 o 
  -5   5   9        3.71        6.77      1.44 o 
  -4   5   9      274.44      265.86      3.32 o 
  -3   5   9       38.36       41.84      2.01 o 
  -2   5   9       22.76       28.05      1.70 o 
  -1   5   9       79.15       78.52      2.32 o 
   0   5   9      220.85      223.12      3.80 o 
   1   5   9       29.53       22.10      2.10 o 
   2   5   9      139.02      126.08      3.30 o 
   3   5   9       65.76       62.32      3.43 o 
   4   5   9      189.50      177.74      4.57 o 
   5   5   9       24.23       20.58      2.87 o 
   6   5   9        3.38        3.38      2.60 o 
   7   5   9        4.01        6.73      2.94 o 
 -14   6   9        0.57        0.11      2.41 o 
 -13   6   9        5.06        5.43      2.21 o 
 -12   6   9       17.71       20.93      2.37 o 
 -11   6   9       18.00       12.70      2.38 o 
 -10   6   9       26.50       27.87      2.44 o 
  -9   6   9       72.69       67.59      2.89 o 
  -8   6   9       26.91       26.85      2.38 o 
  -7   6   9       17.06       16.23      2.13 o 
  -6   6   9       71.99       72.67      2.91 o 
  -5   6   9      193.69      174.24      3.33 o 
  -4   6   9       29.00       29.60      2.08 o 
  -3   6   9       10.92       11.53      1.50 o 
  -2   6   9       34.91       42.88      2.04 o 
  -1   6   9      476.30      455.56      6.52 o 
   0   6   9      104.09      114.62      3.36 o 
   1   6   9        0.19        0.63      1.92 o 
   2   6   9       23.97       23.46      2.24 o 
   3   6   9       58.65       70.24      3.66 o 
   4   6   9       28.50       26.21      2.95 o 
   5   6   9        5.72        5.99      2.61 o 
   6   6   9        0.72        0.69      2.69 o 
 -13   7   9       50.34       56.84      4.27 o 
 -12   7   9       12.15       11.42      2.33 o 
 -11   7   9        4.43        8.37      2.23 o 
 -10   7   9       15.90       13.77      2.37 o 
  -9   7   9        9.29        9.24      2.11 o 
  -8   7   9        2.54        2.04      1.84 o 
  -7   7   9        0.34        0.66      1.84 o 
  -6   7   9        1.40        2.33      1.86 o 
  -5   7   9       35.26       39.61      2.21 o 
  -4   7   9        0.08        0.00      1.63 o 
  -3   7   9       81.08       87.15      2.81 o 
  -2   7   9      390.98      371.83      7.42 o 
  -1   7   9      336.42      327.86      3.70 o 
   0   7   9        9.81       11.04      2.07 o 
   1   7   9       15.61       15.37      2.11 o 
   2   7   9       16.10       19.77      2.19 o 
   3   7   9        0.14        0.00      2.27 o 
   4   7   9        0.69        3.47      2.51 o 
   5   7   9        2.17        0.98      2.98 o 
   6   7   9        0.00        1.29      2.73 o 
 -12   8   9       13.15       12.92      2.45 o 
 -11   8   9       31.14       23.13      3.88 o 
 -10   8   9        0.99        2.67      2.11 o 
  -9   8   9       46.94       47.31      3.52 o 
  -8   8   9        5.90        8.69      2.13 o 
  -7   8   9        2.21        3.20      1.97 o 
  -6   8   9        0.13        0.38      1.95 o 
  -5   8   9        1.19        0.00      1.84 o 
  -4   8   9       12.37       14.21      1.99 o 
  -3   8   9       19.62       22.49      2.04 o 
  -2   8   9       29.31       23.18      2.09 o 
  -1   8   9      101.88      109.76      4.59 o 
   0   8   9       64.68       62.27      3.46 o 
   1   8   9       40.51       37.06      2.44 o 
   2   8   9        2.40        0.85      2.02 o 
   3   8   9        0.27        0.05      2.40 o 
   4   8   9       27.73       30.23      3.04 o 
   5   8   9        3.65        5.00      3.62 o 
 -11   9   9        3.42        4.27      2.28 o 
 -10   9   9       79.48       79.92      3.47 o 
  -9   9   9        1.16        0.88      2.04 o 
  -8   9   9       19.89       18.59      2.37 o 
  -7   9   9       14.44       16.47      2.29 o 
  -6   9   9       45.62       50.21      3.02 o 
  -5   9   9        0.46        0.06      1.98 o 
  -4   9   9        4.15        3.84      1.90 o 
  -3   9   9       18.37       24.44      2.16 o 
  -2   9   9        1.95        0.00      1.74 o 
  -1   9   9       76.90       82.70      2.97 o 
   0   9   9      257.13      244.61      5.00 o 
   1   9   9      299.71      296.30      5.49 o 
   2   9   9        7.87       10.82      2.68 o 
   3   9   9        0.74        1.73      3.33 o 
   4   9   9        1.76        2.59      2.58 o 
 -10  10   9        0.12        3.51      2.42 o 
  -9  10   9        0.02        0.00      2.17 o 
  -8  10   9        0.35        2.06      2.18 o 
  -7  10   9       13.50       10.27      2.29 o 
  -6  10   9       38.91       47.77      6.06 o 
  -5  10   9       10.40       14.61      2.24 o 
  -4  10   9       22.33       22.13      3.73 o 
  -3  10   9        9.75       11.70      2.19 o 
  -2  10   9        0.17        0.00      2.87 o 
  -1  10   9        9.50       11.11      2.65 o 
   0  10   9       16.78       16.53      2.76 o 
   1  10   9      135.18      142.76      4.78 o 
   2  10   9       56.66       62.96      3.55 o 
   3  10   9        0.85        0.84      2.96 o 
  -8  11   9        0.00        2.69      2.86 o 
  -7  11   9        3.65        5.79      2.34 o 
  -6  11   9       20.11       21.58      2.48 o 
  -5  11   9        4.67        4.90      2.26 o 
  -4  11   9        1.17        7.69      5.20 o 
  -3  11   9        8.18        7.31      2.15 o 
  -2  11   9       37.36       41.31      2.78 o 
  -1  11   9       62.29       69.00      4.36 o 
   0  11   9        0.02        2.40      2.86 o 
   1  11   9        6.70        7.94      4.86 o 
  -4  12   9       21.36       26.54      2.74 o 
 -15   0  10       12.14       10.81      3.48 o 
 -14   0  10        7.54        9.70      3.26 o 
 -13   0  10       56.01       69.76      4.59 o 
 -12   0  10        2.97        4.31      2.78 o 
 -11   0  10       82.58       93.55      7.93 o 
 -10   0  10      272.67      275.78      5.22 o 
  -9   0  10        0.00        1.22      2.79 o 
  -8   0  10        5.65        9.73      2.94 o 
  -7   0  10       52.36       45.92      2.82 o 
  -6   0  10       41.97       48.33      2.97 o 
  -5   0  10       63.01       65.52      3.26 o 
  -4   0  10       13.46       13.51      2.07 o 
  -3   0  10      236.57      233.91      4.48 o 
  -2   0  10        4.93        5.78      2.10 o 
  -1   0  10       30.46       34.71      2.64 o 
   0   0  10      103.94      106.94      8.36 o 
   1   0  10       58.39       61.06      5.13 o 
   2   0  10      112.66      105.14      5.83 o 
   3   0  10       52.32       60.12      5.01 o 
   4   0  10       61.50       59.30      4.96 o 
   5   0  10        0.00        0.00      3.81 o 
   6   0  10       24.67       18.95      4.35 o 
 -15   1  10        6.41        4.54      2.58 o 
 -14   1  10        1.31        4.28      2.21 o 
 -13   1  10       18.00       19.46      2.38 o 
 -12   1  10       63.94       71.86      3.83 o 
 -11   1  10        0.30        2.76      1.71 o 
 -10   1  10        0.02        2.04      1.64 o 
  -9   1  10       13.32       13.33      1.67 o 
  -8   1  10      205.25      190.72      3.05 o 
  -7   1  10      120.85      126.46      2.70 o 
  -6   1  10        6.65        7.96      1.51 o 
  -5   1  10       15.23       15.46      1.58 o 
  -4   1  10        0.03        0.71      1.39 o 
  -3   1  10       32.36       34.35      1.75 o 
  -2   1  10      103.59       95.49      2.41 o 
  -1   1  10       96.32      103.40      2.82 o 
   0   1  10       21.86       23.65      2.81 o 
   1   1  10       14.70       12.69      2.76 o 
   2   1  10       50.54       48.19      3.27 o 
   3   1  10      120.70      122.98      4.31 o 
   4   1  10        0.04        3.29      2.70 o 
   5   1  10        0.23        0.00      2.56 o 
   6   1  10       23.53       21.65      3.17 o 
 -15   2  10        0.01        0.00      2.36 o 
 -14   2  10        7.80        7.22      2.36 o 
 -13   2  10       18.32       18.10      2.66 o 
 -12   2  10       22.96       24.35      2.96 o 
 -11   2  10        1.21        2.76      1.87 o 
 -10   2  10       44.66       48.66      2.35 o 
  -9   2  10      184.23      189.37      3.04 o 
  -8   2  10       17.16       19.91      1.65 o 
  -7   2  10       75.41       73.85      2.46 o 
  -6   2  10       50.39       47.38      2.11 o 
  -5   2  10       10.16       13.50      1.54 o 
  -4   2  10        1.70        0.84      1.37 o 
  -3   2  10        5.99        6.40      1.44 o 
  -2   2  10        0.27        0.00      1.37 o 
  -1   2  10       55.36       51.76      2.69 o 
   0   2  10       37.47       38.04      3.05 o 
   1   2  10        8.02        5.26      2.56 o 
   2   2  10        9.23       11.53      2.73 o 
   3   2  10       31.57       32.16      3.13 o 
   4   2  10        4.16        3.71      2.65 o 
   5   2  10        4.59        7.76      2.72 o 
   6   2  10       34.76       33.49      4.49 o 
 -14   3  10        0.06        1.83      2.07 o 
 -13   3  10        3.30        5.54      2.86 o 
 -12   3  10        4.76        7.07      2.37 o 
 -11   3  10        0.09        0.32      1.89 o 
 -10   3  10       67.40       71.62      3.56 o 
  -9   3  10        6.74        7.75      2.11 o 
  -8   3  10        5.75        6.04      1.58 o 
  -7   3  10        8.33       10.25      1.54 o 
  -6   3  10        5.07        6.39      1.53 o 
  -5   3  10       32.47       33.95      1.86 o 
  -4   3  10       12.09       13.31      1.59 o 
  -3   3  10        7.06        5.55      1.47 o 
  -2   3  10        8.18        7.60      1.51 o 
  -1   3  10      103.11      102.72      3.10 o 
   0   3  10       71.60       69.68      3.01 o 
   1   3  10       37.50       36.61      3.05 o 
   2   3  10        8.01        7.46      2.66 o 
   3   3  10        0.13        1.14      2.64 o 
   4   3  10        0.23        0.76      2.57 o 
   5   3  10        9.27        8.31      2.84 o 
   6   3  10        0.72        0.00      2.73 o 
 -14   4  10       15.06       15.80      2.38 o 
 -13   4  10       50.16       57.48      3.51 o 
 -12   4  10        4.22        7.45      2.83 o 
 -11   4  10        4.00        6.21      2.16 o 
 -10   4  10        0.45        1.93      1.93 o 
  -9   4  10        8.90       13.83      2.13 o 
  -8   4  10       17.56       21.51      2.15 o 
  -7   4  10       20.29       19.17      1.72 o 
  -6   4  10       43.99       47.32      2.71 o 
  -5   4  10       13.39       15.06      1.65 o 
  -4   4  10       90.74       95.68      2.59 o 
  -3   4  10       45.93       47.99      2.08 o 
  -2   4  10       23.63       25.42      1.66 o 
  -1   4  10       61.76       54.30      2.85 o 
   0   4  10       83.62       76.18      3.04 o 
   1   4  10        6.72        5.71      2.64 o 
   2   4  10       10.93        9.67      2.71 o 
   3   4  10      141.31      129.30      4.28 o 
   4   4  10        0.02        0.05      2.67 o 
   5   4  10        7.13        5.78      2.81 o 
   6   4  10       17.17       13.89      3.39 o 
 -13   5  10       18.43       20.13      2.44 o 
 -12   5  10       25.56       21.84      2.37 o 
 -11   5  10        2.23        3.29      2.01 o 
 -10   5  10        6.18        6.55      2.03 o 
  -9   5  10        0.00        2.67      1.82 o 
  -8   5  10        8.56        7.73      2.07 o 
  -7   5  10        2.96        2.20      1.95 o 
  -6   5  10       78.52       80.13      2.83 o 
  -5   5  10       67.63       68.52      2.71 o 
  -4   5  10       61.16       61.84      2.31 o 
  -3   5  10        0.85        0.52      1.40 o 
  -2   5  10      131.44      122.46      2.71 o 
  -1   5  10        2.43        1.48      2.01 o 
   0   5  10        0.29        2.92      1.99 o 
   1   5  10       50.24       54.38      3.47 o 
   2   5  10      129.91      135.66      4.37 o 
   3   5  10        2.76        2.86      2.60 o 
   4   5  10        4.22        3.81      2.70 o 
   5   5  10        1.05        1.68      2.84 o 
 -13   6  10        1.48        2.15      2.20 o 
 -12   6  10       35.49       38.33      3.24 o 
 -11   6  10        5.94        7.20      2.22 o 
 -10   6  10        9.34       10.92      2.25 o 
  -9   6  10       14.49       14.32      2.25 o 
  -8   6  10        0.10        0.00      1.97 o 
  -7   6  10       75.29       69.04      2.96 o 
  -6   6  10        8.32        7.15      1.95 o 
  -5   6  10        1.73        2.23      1.75 o 
  -4   6  10       17.10       19.01      1.94 o 
  -3   6  10      100.06       98.16      2.96 o 
  -2   6  10       26.11       26.56      1.78 o 
  -1   6  10       26.47       25.12      2.61 o 
   0   6  10        7.98        8.83      2.09 o 
   1   6  10        9.19        8.61      2.58 o 
   2   6  10        0.34        3.32      2.52 o 
   3   6  10        1.32        0.11      2.53 o 
   4   6  10        1.43        2.93      2.69 o 
 -12   7  10        0.27        2.37      2.25 o 
 -11   7  10       23.00       19.58      2.86 o 
 -10   7  10       13.45       14.89      2.37 o 
  -9   7  10       30.60       27.50      2.52 o 
  -8   7  10       10.63       13.65      2.12 o 
  -7   7  10        0.32        0.19      3.09 o 
  -6   7  10       23.92       27.29      2.35 o 
  -5   7  10        0.08        0.72      1.87 o 
  -4   7  10        1.97        2.68      1.77 o 
  -3   7  10        2.26        0.44      1.67 o 
  -2   7  10        0.81        0.00      2.45 o 
  -1   7  10       40.36       42.82      3.14 o 
   0   7  10        7.35        8.80      2.20 o 
   1   7  10      194.48      163.91      4.40 o 
   2   7  10        1.55        2.79      3.08 o 
   3   7  10        4.12        8.75      2.77 o 
   4   7  10        4.90        2.10      2.68 o 
 -11   8  10        0.78        3.04      2.33 o 
 -10   8  10       21.78       24.48      2.65 o 
  -9   8  10       24.09       23.74      2.45 o 
  -8   8  10        1.06        0.00      2.07 o 
  -7   8  10        7.26        6.50      2.30 o 
  -6   8  10       50.85       51.02      2.82 o 
  -5   8  10       17.11       18.49      2.19 o 
  -4   8  10        1.59        1.23      1.89 o 
  -3   8  10        7.10        7.97      1.92 o 
  -2   8  10       30.60       30.04      2.95 o 
  -1   8  10        5.14        4.31      4.33 o 
   0   8  10        8.50        5.84      2.59 o 
   1   8  10       99.88      105.38      5.28 o 
   2   8  10       17.14       15.50      3.75 o 
   3   8  10       17.99       17.48      2.86 o 
 -10   9  10        4.59        4.02      2.35 o 
  -9   9  10        0.32        1.03      2.57 o 
  -8   9  10        5.08        5.54      2.37 o 
  -7   9  10        4.61        9.53      2.25 o 
  -6   9  10        3.52        4.21      2.55 o 
  -5   9  10        6.12        7.47      2.19 o 
  -4   9  10        9.32        8.27      2.11 o 
  -3   9  10        0.18        2.19      1.97 o 
  -2   9  10       18.40       13.44      2.76 o 
  -1   9  10       25.15       21.65      2.95 o 
   0   9  10        0.24        2.37      3.43 o 
   1   9  10        3.23        2.09      5.39 o 
  -8  10  10        2.98        9.11      2.35 o 
  -7  10  10       18.07       17.21      2.43 o 
  -6  10  10        5.80        6.06      2.32 o 
  -5  10  10        7.36        8.21      2.30 o 
  -4  10  10        3.30        3.81      2.79 o 
  -3  10  10        0.82        3.17      3.35 o 
  -2  10  10       17.79       18.16      3.41 o 
  -1  10  10        0.00        1.67      3.55 o 
 -13   1  11        0.01        3.97      2.41 o 
 -12   1  11        0.23        3.98      2.30 o 
 -11   1  11       53.74       62.13      6.06 o 
 -10   1  11        3.95        4.98      2.06 o 
  -9   1  11      154.60      163.40      3.01 o 
  -8   1  11       38.36       36.64      2.00 o 
  -7   1  11       50.60       50.00      2.53 o 
  -6   1  11       11.45       15.74      1.69 o 
  -5   1  11        3.07        5.73      1.56 o 
  -4   1  11      104.74       98.31      2.55 o 
  -3   1  11        0.01        0.00      1.47 o 
  -2   1  11       57.03       51.86      2.84 o 
  -1   1  11       36.34       38.16      3.21 o 
   0   1  11        0.00        0.00      2.64 o 
   1   1  11        1.32        4.76      2.69 o 
   2   1  11       12.89       18.22      2.86 o 
   3   1  11       11.59       10.23      3.69 o 
   4   1  11        0.61        1.20      2.86 o 
 -13   2  11       17.59       24.31      2.89 o 
 -12   2  11       44.23       51.31      2.83 o 
 -11   2  11      169.41      181.47      7.33 o 
 -10   2  11       14.01       19.14      2.15 o 
  -9   2  11       39.73       42.68      2.47 o 
  -8   2  11        4.31        8.47      1.86 o 
  -7   2  11       11.44       15.34      1.70 o 
  -6   2  11        5.30        6.26      1.65 o 
  -5   2  11       19.39       19.61      1.79 o 
  -4   2  11       30.67       31.58      2.16 o 
  -3   2  11      107.99      117.63      2.87 o 
  -2   2  11        5.45        7.02      2.01 o 
  -1   2  11       41.19       45.76      3.29 o 
   0   2  11       13.81       13.80      2.76 o 
   1   2  11        0.08        2.18      2.61 o 
   2   2  11       35.75       46.01      3.54 o 
   3   2  11       90.05       98.59      5.39 o 
   4   2  11       39.86       41.11      3.59 o 
 -13   3  11        0.04        3.53      3.17 o 
 -12   3  11        0.28        2.24      2.04 o 
 -11   3  11        1.37        4.16      3.02 o 
 -10   3  11        0.06        2.16      1.92 o 
  -9   3  11        6.90        8.95      2.07 o 
  -8   3  11       74.41       74.63      3.69 o 
  -7   3  11       22.14       22.72      2.14 o 
  -6   3  11       10.30       10.16      1.74 o 
  -5   3  11       17.44       18.08      1.83 o 
  -4   3  11       16.14       19.74      1.74 o 
  -3   3  11        0.93        0.73      1.50 o 
  -2   3  11        2.51        2.04      1.96 o 
  -1   3  11        0.10        2.35      2.52 o 
   0   3  11        0.00        2.49      2.75 o 
   1   3  11        4.64        5.49      2.68 o 
   2   3  11       29.69       26.97      3.21 o 
   3   3  11        0.53        0.00      2.78 o 
   4   3  11       19.65       18.78      3.50 o 
 -13   4  11        9.90       16.80      2.49 o 
 -12   4  11        9.16        9.26      2.23 o 
 -11   4  11       12.99       15.34      3.49 o 
 -10   4  11        0.21        0.32      1.98 o 
  -9   4  11       39.85       38.60      2.64 o 
  -8   4  11        0.43        2.23      2.03 o 
  -7   4  11       90.67       84.29      3.24 o 
  -6   4  11       62.80       61.86      4.40 o 
  -5   4  11       48.66       50.91      2.32 o 
  -4   4  11       47.20       51.31      2.84 o 
  -3   4  11       27.12       32.20      2.39 o 
  -2   4  11        8.78        8.17      2.12 o 
  -1   4  11        0.31        1.65      2.43 o 
   0   4  11       10.51       14.22      2.89 o 
   1   4  11        0.02        1.50      2.56 o 
   2   4  11        8.28        8.00      2.81 o 
   3   4  11       19.77       15.85      3.03 o 
 -12   5  11        3.18        5.48      2.20 o 
 -11   5  11        1.30        2.27      2.10 o 
 -10   5  11       14.20       17.56      2.37 o 
  -9   5  11        3.88        5.12      2.07 o 
  -8   5  11       43.26       38.07      2.58 o 
  -7   5  11       34.02       29.31      2.75 o 
  -6   5  11       91.73       82.75      3.11 o 
  -5   5  11        8.70        7.89      1.86 o 
  -4   5  11        3.95        6.01      1.80 o 
  -3   5  11       73.59       72.40      2.99 o 
  -2   5  11       18.49       18.41      2.29 o 
  -1   5  11      127.71      121.75      4.86 o 
   0   5  11        4.55        3.96      2.57 o 
   1   5  11        1.08        0.04      2.70 o 
   2   5  11        0.52        3.34      2.80 o 
   3   5  11        3.71        3.85      3.28 o 
 -11   6  11        2.65        3.87      2.83 o 
 -10   6  11        3.86        6.72      2.16 o 
  -9   6  11        0.00        1.76      2.10 o 
  -8   6  11        3.68        3.88      2.12 o 
  -7   6  11        1.87        4.40      2.12 o 
  -6   6  11        6.11        7.02      2.04 o 
  -5   6  11        4.59        7.47      2.98 o 
  -4   6  11        0.25        1.42      1.69 o 
  -3   6  11        0.45        0.36      2.52 o 
  -2   6  11       36.90       34.57      3.07 o 
  -1   6  11       60.28       64.56      3.48 o 
   0   6  11       10.73       10.31      2.98 o 
   1   6  11        1.32        4.71      2.72 o 
   2   6  11       78.57       76.63      4.26 o 
 -10   7  11        3.56        4.45      2.64 o 
  -9   7  11       20.30       23.43      3.20 o 
  -8   7  11        0.01        4.05      2.45 o 
  -7   7  11        0.65        1.23      2.09 o 
  -6   7  11        5.46        8.14      2.15 o 
  -5   7  11        0.28        0.00      1.88 o 
  -4   7  11        0.42        0.25      1.92 o 
  -3   7  11       20.27       25.19      2.92 o 
  -2   7  11        6.47        1.35      3.77 o 
  -1   7  11       30.60       38.56      3.39 o 
   0   7  11        1.52        1.06      4.24 o 
   1   7  11       12.47       12.19      3.91 o 
  -9   8  11       11.63       16.07      2.50 o 
  -8   8  11        6.21        7.87      3.57 o 
  -7   8  11        8.90        7.33      3.47 o 
  -6   8  11       28.30       31.41      2.61 o 
  -5   8  11       16.46       17.36      3.96 o 
  -4   8  11       15.95       14.16      2.19 o 
  -3   8  11        0.46        3.15      5.35 o 
  -2   8  11        1.12        0.00      5.13 o 
  -1   8  11        2.41        2.79      4.15 o 
  -6   9  11        8.54       11.23      2.64 o 
  -5   9  11       22.34       24.34      2.57 o 
  -4   9  11        3.91        5.57      4.35 o 
 -12   0  12        5.03       16.67      7.70 o 
 -11   0  12        0.02        7.48     11.10 o 
 -10   0  12       24.47       31.27      3.71 o 
  -9   0  12       35.73       36.96      4.16 o 
  -8   0  12      234.97      223.03      5.10 o 
  -7   0  12        2.64        8.36      3.45 o 
  -6   0  12      158.16      156.29      4.35 o 
  -5   0  12       19.86       22.19      2.72 o 
  -4   0  12        1.67        4.38      2.41 o 
  -3   0  12       60.74       63.13      5.26 o 
  -2   0  12       33.78       40.35      4.83 o 
  -1   0  12        0.13        4.70      3.95 o 
   0   0  12        0.59        5.73      4.01 o 
   1   0  12        0.54        3.65      4.11 o 
   2   0  12       15.88       13.42      4.23 o 
 -12   1  12       10.05       14.95      4.02 o 
 -11   1  12        5.86       12.92      4.01 o 
 -10   1  12       21.01       31.19      4.53 o 
  -9   1  12        6.61       17.34      2.92 o 
  -8   1  12        0.09        6.29      2.64 o 
  -7   1  12       78.13       97.15      2.80 o 
  -6   1  12        2.42        8.60      1.70 o 
  -5   1  12       10.45       12.33      1.74 o 
  -4   1  12        9.74       18.30      2.31 o 
  -3   1  12        0.13        6.13      2.71 o 
  -2   1  12       10.22       14.17      2.96 o 
  -1   1  12        5.18        9.68      2.93 o 
   0   1  12        1.93        4.39      2.84 o 
   1   1  12        4.61        6.35      3.00 o 
   2   1  12       23.03       28.22      5.01 o 
 -11   2  12        7.17       13.35      3.84 o 
 -10   2  12       39.78       46.68      4.82 o 
  -9   2  12        0.97        4.01      2.27 o 
  -8   2  12        4.94       13.18      1.82 o 
  -7   2  12       38.22       45.10      2.20 o 
  -6   2  12       30.25       41.58      2.61 o 
  -5   2  12        0.05        2.53      1.74 o 
  -4   2  12       16.35       20.33      2.88 o 
  -3   2  12      107.70      118.71      4.43 o 
  -2   2  12        5.19       12.40      2.96 o 
  -1   2  12       15.05       17.48      3.07 o 
   0   2  12        0.00        1.38      2.94 o 
   1   2  12        1.95        4.95      2.86 o 
 -11   3  12        0.23        4.16      2.68 o 
 -10   3  12       14.23       23.70      3.24 o 
  -9   3  12        0.19        4.01      2.64 o 
  -8   3  12        3.32       10.93      2.24 o 
  -7   3  12       60.17       58.33      4.63 o 
  -6   3  12       52.03       59.71      2.72 o 
  -5   3  12        9.22        9.53      1.87 o 
  -4   3  12        6.54        8.57      2.18 o 
  -3   3  12       15.82       20.81      3.41 o 
  -2   3  12       45.38       53.50      3.50 o 
  -1   3  12       18.93       20.27      3.11 o 
   0   3  12        0.17        0.00      2.85 o 
   1   3  12       20.04       25.67      3.83 o 
 -10   4  12       10.80       15.80      3.02 o 
  -9   4  12        0.17        5.59      2.06 o 
  -8   4  12        0.00        1.50      2.68 o 
  -7   4  12        0.21        0.00      2.02 o 
  -6   4  12        5.70        7.73      2.22 o 
  -5   4  12        4.22        7.28      2.20 o 
  -4   4  12        5.01        8.00      2.10 o 
  -3   4  12       37.62       41.63      4.14 o 
  -2   4  12      115.69      135.45      4.58 o 
  -1   4  12        1.66        2.74      2.80 o 
   0   4  12       23.16       32.65      3.33 o 
  -9   5  12        1.09        5.06      2.49 o 
  -8   5  12        0.50        4.49      2.30 o 
  -7   5  12        0.34        2.48      2.41 o 
  -6   5  12        4.59        6.25      2.75 o 
  -5   5  12       12.68       12.53      2.10 o 
  -4   5  12        0.47        2.94      4.11 o 
  -3   5  12        4.91        4.40      3.24 o 
  -2   5  12        2.70        7.03      4.99 o 
  -1   5  12        2.11        4.04      2.64 o 
  -8   6  12        0.96        2.91      4.03 o 
  -7   6  12        1.77        2.12      2.34 o 
  -6   6  12        0.18        0.00      3.58 o 
  -5   6  12        0.23        0.00      3.10 o 
  -4   6  12        0.02        0.00      4.19 o 
  -3   6  12        3.75        2.39      5.01 o 
  -2   6  12       21.78       31.34      4.20 o 
  -8   1  13        0.11       12.43      2.15 o 
  -7   1  13        2.34       11.74      2.23 o 
  -6   1  13       16.20       22.14      2.03 o 
  -5   1  13       17.75       25.53      3.15 o 
  -4   1  13        0.26       12.78      3.05 o 
  -3   1  13       16.09       24.87      3.26 o 
  -7   2  13        2.27       10.76      3.07 o 
  -6   2  13        2.80        5.44      2.34 o 
  -5   2  13        1.68       11.53      2.21 o 
  -4   2  13       11.67       18.19      3.07 o 
  -3   2  13       63.80       91.67      4.47 o 
  -6   3  13        1.11        8.27      2.73 o 
  -5   3  13        2.16        7.46      2.67 o 
                                                 
